# Supplementary material for: Elucidation of intragenomic variation of ribosomal DNA sequences in the enigmatic fungal genus Ceraceosorus, including a newly described species Ceraceosorus americanus
Source: IMA Fungus. 2024 Dec 30;15:42. doi: 10.1186/s43008-024-00172-7 (PMC11687029; doi:10.1186/s43008-024-00172-7)
Supplement: Supplementary file 1 — Supplementary material 1. Supplementary Tables [file 43008_2024_172_MOESM1_ESM.xlsx]

## Sheet: TableS1_p-distanceAmongCbClones
Table S1 p-distance matrices among the ITS clones of each Ceraceosorus species
p-distance matrix among ITS clones of Ceraceosorus bombacis ATCC22867						maximum p-distance		0.031185		Average p-distance		0.0199795
	ATCC22867_KT984941	ATCC22867_KT984942	ATCC22867_KT984943	ATCC22867_KT984944	ATCC22867_KT984945	ATCC22867_KT984946	ATCC22867_KT984947	ATCC22867_KT984948	ATCC22867_KT984949	ATCC22867_KT984950
ATCC22867_KT984941
ATCC22867_KT984942	0.00414079
ATCC22867_KT984943	0.0186335	0.0144928
ATCC22867_KT984944	0.0186722	0.0186722	0.0290456
ATCC22867_KT984945	0.02079	0.02079	0.031185	0.010395
ATCC22867_KT984946	0.018711	0.02079	0.031185	0.0145833	0.0167015
ATCC22867_KT984947	0.018711	0.02079	0.029106	0.0229167	0.0250522	0.00831601
ATCC22867_KT984948	0.016632	0.02079	0.024948	0.0229167	0.0250522	0.0229645	0.0187891
ATCC22867_KT984949	0.02079	0.022869	0.031185	0.025	0.0271399	0.010395	0.002079	0.0208768
ATCC22867_KT984950	0.016632	0.02079	0.024948	0.0229167	0.0250522	0.0229645	0.0187891	0	0.0208768
p-distance matrix among ITS clones of Ceraceosorus guamensis MCA4658						maximum p-distance		0.0289855		Average p-distance		0.0146702
	MCA4658_KT984926	MCA4658_KT984927	MCA4658_KT984928	MCA4658_KT984929	MCA4658_KT984930	MCA4658_KT984931	MCA4658_KT984932	MCA4658_KT984933	MCA4658_KT984934	MCA4658_KT984935	MCA4658_KT984936	MCA4658_KT984937	MCA4658_KT984938	MCA4658_KT984939	MCA4658_KT984940
MCA4658_KT984926
MCA4658_KT984927	0.0124224
MCA4658_KT984928	0.00414079	0.00828157
MCA4658_KT984929	0.0144928	0.0186335	0.010352
MCA4658_KT984930	0.00828157	0.0124224	0.00414079	0.0144928
MCA4658_KT984931	0.00414079	0.00828157	0	0.010352	0.00414079
MCA4658_KT984932	0.00414079	0.00828157	0	0.010352	0.00414079	0
MCA4658_KT984933	0.0207039	0.0207039	0.0165631	0.0269151	0.0207039	0.0165631	0.0165631
MCA4658_KT984934	0.0207039	0.0207039	0.0165631	0.0269151	0.0207039	0.0165631	0.0165631	0
MCA4658_KT984935	0.0227743	0.0227743	0.0186335	0.0289855	0.0227743	0.0186335	0.0186335	0.00207039	0.00207039
MCA4658_KT984936	0.0227743	0.0227743	0.0186335	0.0289855	0.0227743	0.0186335	0.0186335	0.00207039	0.00207039	0.00414079
MCA4658_KT984937	0.0165631	0.0124224	0.0124224	0.0227743	0.0165631	0.0124224	0.0124224	0.0207039	0.0207039	0.0227743	0.0227743
MCA4658_KT984938	0.0186335	0.0186335	0.0144928	0.0248447	0.0186335	0.0144928	0.0144928	0.0144928	0.0144928	0.0165631	0.0165631	0.00621118
MCA4658_KT984939	0.0186335	0.0186335	0.0144928	0.0248447	0.0186335	0.0144928	0.0144928	0.0144928	0.0144928	0.0165631	0.0165631	0.00621118	0
MCA4658_KT984940	0.0165631	0.0124224	0.0124224	0.0227743	0.0165631	0.0124224	0.0124224	0.0207039	0.0207039	0.0227743	0.0227743	0	0.00621118	0.00621118
p-distance matrix among ITS clones of Ceraceosorus americanus SA252w						maximum p-distance		0.0186335		average p-distance		0.014452
	SA252w_OQ540449	SA252w_OQ540450	SA252w_OQ540451	SA252w_OQ540452	SA252w_OQ540453	SA252w_OQ540454	SA252w_OQ540455	SA252w_OQ540456	SA252w_OQ540457	SA252w_OQ540458	SA252w_OQ540459	SA252w_OQ540460	SA252w_OQ540461	SA252w_OQ540462	SA252w_OQ540463	SA252w_OQ540464	SA252w_OQ540465	SA252w_OQ540466	SA252w_OQ540467	SA252w_OQ540468	SA252w_OQ540469	SA252w_OQ540470	SA252w_OQ540471	SA252w_OQ540472	SA252w_OQ540473	SA252w_OQ540474	SA252w_OQ540475	SA252w_OQ540476	SA252w_OQ540477
SA252w_OQ540449
SA252w_OQ540450	0.0186335
SA252w_OQ540451	0.0269151	0.0207039
SA252w_OQ540452	0.0165631	0.00207039	0.0186335
SA252w_OQ540453	0.0289855	0.0227743	0.00207039	0.0207039
SA252w_OQ540454	0.0124224	0.00621118	0.0227743	0.00414079	0.0248447
SA252w_OQ540455	0.0269151	0.0207039	0	0.0186335	0.00207039	0.0227743
SA252w_OQ540456	0	0.0186335	0.0269151	0.0165631	0.0289855	0.0124224	0.0269151
SA252w_OQ540457	0.0186335	0.00414079	0.0207039	0.00207039	0.0227743	0.00621118	0.0207039	0.0186335
SA252w_OQ540458	0.0165631	0.00207039	0.0186335	0	0.0207039	0.00414079	0.0186335	0.0165631	0.00207039
SA252w_OQ540459	0.0289855	0.0227743	0.00207039	0.0207039	0.00414079	0.0248447	0.00207039	0.0289855	0.0227743	0.0207039
SA252w_OQ540460	0.0165631	0.00207039	0.0186335	0	0.0207039	0.00414079	0.0186335	0.0165631	0.00207039	0	0.0207039
SA252w_OQ540461	0.0227743	0.0165631	0.00414079	0.0144928	0.00621118	0.0186335	0.00414079	0.0227743	0.0165631	0.0144928	0.00621118	0.0144928
SA252w_OQ540462	0.0207039	0.00621118	0.0227743	0.00414079	0.0248447	0.00828157	0.0227743	0.0207039	0.00621118	0.00414079	0.0248447	0.00414079	0.0186335
SA252w_OQ540463	0.0165631	0.00207039	0.0186335	0	0.0207039	0.00414079	0.0186335	0.0165631	0.00207039	0	0.0207039	0	0.0144928	0.00414079
SA252w_OQ540464	0.0165631	0.00207039	0.0186335	0	0.0207039	0.00414079	0.0186335	0.0165631	0.00207039	0	0.0207039	0	0.0144928	0.00414079	0
SA252w_OQ540465	0.00207039	0.0165631	0.0248447	0.0144928	0.0269151	0.010352	0.0248447	0.00207039	0.0165631	0.0144928	0.0269151	0.0144928	0.0207039	0.0186335	0.0144928	0.0144928
SA252w_OQ540466	0.0269151	0.0207039	0	0.0186335	0.00207039	0.0227743	0	0.0269151	0.0207039	0.0186335	0.00207039	0.0186335	0.00414079	0.0227743	0.0186335	0.0186335	0.0248447
SA252w_OQ540467	0.00828157	0.0144928	0.0227743	0.0124224	0.0248447	0.0165631	0.0227743	0.00828157	0.0144928	0.0124224	0.0248447	0.0124224	0.0186335	0.0165631	0.0124224	0.0124224	0.00621118	0.0227743
SA252w_OQ540468	0.0165631	0.00207039	0.0186335	0	0.0207039	0.00414079	0.0186335	0.0165631	0.00207039	0	0.0207039	0	0.0144928	0.00414079	0	0	0.0144928	0.0186335	0.0124224
SA252w_OQ540469	0.0207039	0.0186335	0.00621118	0.0165631	0.00828157	0.0165631	0.00621118	0.0207039	0.0186335	0.0165631	0.00828157	0.0165631	0.00621118	0.0207039	0.0165631	0.0165631	0.0186335	0.00621118	0.0207039	0.0165631
SA252w_OQ540470	0.00414079	0.0186335	0.0269151	0.0165631	0.0289855	0.0124224	0.0269151	0.00414079	0.0186335	0.0165631	0.0289855	0.0165631	0.0227743	0.0207039	0.0165631	0.0165631	0.00207039	0.0269151	0.00828157	0.0165631	0.0207039
SA252w_OQ540471	0.0269151	0.0207039	0	0.0186335	0.00207039	0.0227743	0	0.0269151	0.0207039	0.0186335	0.00207039	0.0186335	0.00414079	0.0227743	0.0186335	0.0186335	0.0248447	0	0.0227743	0.0186335	0.00621118	0.0269151
SA252w_OQ540472	0.0289855	0.0227743	0.00207039	0.0207039	0.00414079	0.0248447	0.00207039	0.0289855	0.0227743	0.0207039	0.00414079	0.0207039	0.00621118	0.0248447	0.0207039	0.0207039	0.0269151	0.00207039	0.0248447	0.0207039	0.00828157	0.0289855	0.00207039
SA252w_OQ540473	0.0186335	0.0207039	0.00828157	0.0186335	0.010352	0.0144928	0.00828157	0.0186335	0.0207039	0.0186335	0.010352	0.0186335	0.00414079	0.0227743	0.0186335	0.0186335	0.0165631	0.00828157	0.0227743	0.0186335	0.00621118	0.0186335	0.00828157	0.010352
SA252w_OQ540474	0.0124224	0.00621118	0.0227743	0.00414079	0.0248447	0	0.0227743	0.0124224	0.00621118	0.00414079	0.0248447	0.00414079	0.0186335	0.00828157	0.00414079	0.00414079	0.010352	0.0227743	0.0165631	0.00414079	0.0165631	0.0124224	0.0227743	0.0248447	0.0144928
SA252w_OQ540475	0.0289855	0.0227743	0.00207039	0.0207039	0.00414079	0.0248447	0.00207039	0.0289855	0.0227743	0.0207039	0.00414079	0.0207039	0.00621118	0.0248447	0.0207039	0.0207039	0.0269151	0.00207039	0.0248447	0.0207039	0.00828157	0.0289855	0.00207039	0.00414079	0.010352	0.0248447
SA252w_OQ540476	0.00207039	0.0165631	0.0248447	0.0144928	0.0269151	0.010352	0.0248447	0.00207039	0.0165631	0.0144928	0.0269151	0.0144928	0.0207039	0.0186335	0.0144928	0.0144928	0	0.0248447	0.00621118	0.0144928	0.0186335	0.00207039	0.0248447	0.0269151	0.0165631	0.010352	0.0269151
SA252w_OQ540477	0.0165631	0.00207039	0.0186335	0	0.0207039	0.00414079	0.0186335	0.0165631	0.00207039	0	0.0207039	0	0.0144928	0.00414079	0	0	0.0144928	0.0186335	0.0124224	0	0.0165631	0.0165631	0.0186335	0.0207039	0.0186335	0.00414079	0.0207039	0.0144928
p-distance matrix among ITS clones of Ceraceosorus africanus (3 strains: KRAM F-57386, KRAM F-57385, KRAM F-57387)											maximum p-distance among clones of KRAM F-57386					0.0248447		Average p-distance		0.0120879
											maximum p-distance among clones of KRAM F-57385					0.0289855		Average p-distance		0.0148644
											maximum p-distance among clones of KRAM F-57387					0.0290456		Average p-distance		0.014434
											maximum p-distance among all clones of C. africanus					0.0351967		Average p-distance		0.0149171
	KRAM F-57386_OQ540403	KRAM F-57386_OQ540404	KRAM F-57386_OQ540405	KRAM F-57386_OQ540406	KRAM F-57386_OQ540407	KRAM F-57386_OQ540408	KRAM F-57386_OQ540409	KRAM F-57386_OQ540410	KRAM F-57386_OQ540411	KRAM F-57386_OQ540412	KRAM F-57386_OQ540413	KRAM F-57386_OQ540414	KRAM F-57386_OQ540415	KRAM F-57385_OQ540416	KRAM F-57385_OQ540417	KRAM F-57385_OQ540418	KRAM F-57385_OQ540419	KRAM F-57385_OQ540420	KRAM F-57385_OQ540421	KRAM F-57385_OQ540422	KRAM F-57385_OQ540423	KRAM F-57385_OQ540424	KRAM F-57385_OQ540425	KRAM F-57385_OQ540426	KRAM F-57385_OQ540427	KRAM F-57387_OQ540428	KRAM F-57387_OQ540429	KRAM F-57387_OQ540430	KRAM F-57387_OQ540431	KRAM F-57387_OQ540432	KRAM F-57387_OQ540433	KRAM F-57387_OQ540434	KRAM F-57387_OQ540435	KRAM F-57387_OQ540436	KRAM F-57387_OQ540437	KRAM F-57387_OQ540438	KRAM F-57387_OQ540439	KRAM F-57387_OQ540440	KRAM F-57387_OQ540441	KRAM F-57387_OQ540442	KRAM F-57387_OQ540443	KRAM F-57387_OQ540444	KRAM F-57387_OQ540445	KRAM F-57387_OQ540446	KRAM F-57387_OQ540447	KRAM F-57387_OQ540448
KRAM F-57386_OQ540403
KRAM F-57386_OQ540404	0.00621118
KRAM F-57386_OQ540405	0.0124224	0.0144928
KRAM F-57386_OQ540406	0.00207039	0.00828157	0.0144928
KRAM F-57386_OQ540407	0.00828157	0.0144928	0.00828157	0.010352
KRAM F-57386_OQ540408	0.00828157	0.0144928	0.00828157	0.010352	0
KRAM F-57386_OQ540409	0.00840336	0.00210084	0.0168067	0.0105042	0.0168067	0.0168067
KRAM F-57386_OQ540410	0.010352	0.0124224	0.00207039	0.0124224	0.00621118	0.00621118	0.0147059
KRAM F-57386_OQ540411	0.0103734	0.0165975	0.0186722	0.0124481	0.0186722	0.0186722	0.0189474	0.0165975
KRAM F-57386_OQ540412	0.0124224	0.0144928	0	0.0144928	0.00828157	0.00828157	0.0168067	0.00207039	0.0186722
KRAM F-57386_OQ540413	0.0165631	0.0186335	0.0124224	0.0186335	0.0124224	0.0124224	0.0210084	0.010352	0.0228216	0.0124224
KRAM F-57386_OQ540414	0.00828157	0.010352	0.0207039	0.010352	0.0165631	0.0165631	0.012605	0.0186335	0.0186722	0.0207039	0.0248447
KRAM F-57386_OQ540415	0.00621118	0.0124224	0.00621118	0.00828157	0.00207039	0.00207039	0.0147059	0.00414079	0.0165975	0.00621118	0.010352	0.0144928
KRAM F-57385_OQ540416	0.010352	0.0124224	0.0186335	0.0124224	0.0186335	0.0186335	0.0147059	0.0165631	0.0165975	0.0186335	0.0186335	0.0186335	0.0165631
KRAM F-57385_OQ540417	0.0269151	0.0248447	0.0186335	0.0289855	0.0227743	0.0227743	0.0273109	0.0165631	0.0290456	0.0186335	0.0227743	0.0351967	0.0207039	0.0289855
KRAM F-57385_OQ540418	0.0144928	0.0165631	0.0144928	0.0165631	0.010352	0.010352	0.0189076	0.0124224	0.0228216	0.0144928	0.0144928	0.0227743	0.00828157	0.0207039	0.0186335
KRAM F-57385_OQ540419	0.010352	0.00828157	0.010352	0.0124224	0.0144928	0.0144928	0.0105042	0.00828157	0.0165975	0.010352	0.0144928	0.0186335	0.0124224	0.0124224	0.0165631	0.0165631
KRAM F-57385_OQ540420	0.00828157	0.010352	0.0207039	0.010352	0.0165631	0.0165631	0.012605	0.0186335	0.0165975	0.0207039	0.0207039	0.0165631	0.0144928	0.0144928	0.0248447	0.010352	0.0144928
KRAM F-57385_OQ540421	0.0144928	0.0165631	0.010352	0.0165631	0.010352	0.010352	0.0189076	0.00828157	0.0207469	0.010352	0.010352	0.0227743	0.00828157	0.0165631	0.0124224	0.00828157	0.0124224	0.0144928
KRAM F-57385_OQ540422	0.00621118	0.00828157	0.010352	0.00828157	0.0144928	0.0144928	0.0105042	0.00828157	0.0124481	0.010352	0.0186335	0.0144928	0.0124224	0.0124224	0.0248447	0.0207039	0.00828157	0.0144928	0.0165631
KRAM F-57385_OQ540423	0.00828157	0.010352	0.0165631	0.010352	0.0165631	0.0165631	0.012605	0.0144928	0.0145228	0.0165631	0.0165631	0.0165631	0.0144928	0.010352	0.0227743	0.0186335	0.010352	0.00828157	0.010352	0.010352
KRAM F-57385_OQ540424	0.010352	0.00828157	0.0186335	0.0124224	0.0186335	0.0186335	0.0105042	0.0165631	0.0186722	0.0186335	0.0227743	0.0186335	0.0165631	0.0165631	0.0269151	0.0124224	0.0124224	0.00621118	0.0207039	0.0124224	0.0144928
KRAM F-57385_OQ540425	0.00621118	0.0124224	0.0144928	0.00828157	0.0144928	0.0144928	0.0147059	0.0124224	0.0124481	0.0144928	0.0186335	0.0144928	0.0124224	0.0124224	0.0289855	0.0207039	0.0124224	0.0144928	0.0165631	0.00828157	0.00621118	0.0165631
KRAM F-57385_OQ540426	0.0186335	0.0207039	0.0144928	0.0207039	0.0144928	0.0144928	0.0231092	0.0124224	0.0207469	0.0144928	0.0144928	0.0269151	0.0124224	0.0207039	0.0124224	0.0124224	0.0165631	0.0186335	0.00414079	0.0207039	0.0144928	0.0248447	0.0207039
KRAM F-57385_OQ540427	0.00828157	0.010352	0.0207039	0.010352	0.0165631	0.0165631	0.012605	0.0186335	0.0165975	0.0207039	0.0207039	0.0165631	0.0144928	0.0144928	0.0248447	0.010352	0.0144928	0	0.0144928	0.0144928	0.00828157	0.00621118	0.0144928	0.0186335
KRAM F-57387_OQ540428	0.010352	0.00828157	0.010352	0.0124224	0.0144928	0.0144928	0.0105042	0.00828157	0.0165975	0.010352	0.0144928	0.0186335	0.0124224	0.0124224	0.0165631	0.0165631	0	0.0144928	0.0124224	0.00828157	0.010352	0.0124224	0.0124224	0.0165631	0.0144928
KRAM F-57387_OQ540429	0.00621118	0.0124224	0.0144928	0.00828157	0.0144928	0.0144928	0.0147059	0.0124224	0.0124481	0.0144928	0.0186335	0.0144928	0.0124224	0.0124224	0.0289855	0.0207039	0.0124224	0.0144928	0.0165631	0.00828157	0.00621118	0.0165631	0	0.0207039	0.0144928	0.0124224
KRAM F-57387_OQ540430	0.010352	0.00828157	0.0186335	0.0124224	0.0186335	0.0186335	0.0105042	0.0165631	0.0186722	0.0186335	0.0227743	0.0186335	0.0165631	0.0165631	0.0269151	0.0124224	0.0124224	0.00621118	0.0207039	0.0124224	0.0144928	0	0.0165631	0.0248447	0.00621118	0.0124224	0.0165631
KRAM F-57387_OQ540431	0.00828157	0.010352	0.0207039	0.010352	0.0165631	0.0165631	0.012605	0.0186335	0.0145228	0.0207039	0.0207039	0.0165631	0.0144928	0.0144928	0.0227743	0.0186335	0.0144928	0.00828157	0.0144928	0.0144928	0.00828157	0.0144928	0.0144928	0.010352	0.00828157	0.0144928	0.0144928	0.0144928
KRAM F-57387_OQ540432	0.00828157	0.00621118	0.0124224	0.010352	0.0165631	0.0165631	0.00840336	0.010352	0.0145228	0.0124224	0.0165631	0.0165631	0.0144928	0.010352	0.0186335	0.0186335	0.00621118	0.00828157	0.010352	0.00621118	0.00414079	0.010352	0.010352	0.0144928	0.00828157	0.00621118	0.010352	0.010352	0.00828157
KRAM F-57387_OQ540433	0.010352	0.00828157	0.010352	0.0124224	0.0144928	0.0144928	0.0105042	0.00828157	0.0165975	0.010352	0.0144928	0.0186335	0.0124224	0.0124224	0.0165631	0.0165631	0	0.0144928	0.0124224	0.00828157	0.010352	0.0124224	0.0124224	0.0165631	0.0144928	0	0.0124224	0.0124224	0.0144928	0.00621118
KRAM F-57387_OQ540434	0.0124224	0.010352	0.0207039	0.0144928	0.0207039	0.0207039	0.012605	0.0186335	0.0207469	0.0207039	0.0248447	0.0207039	0.0186335	0.0186335	0.0289855	0.0144928	0.0144928	0.00828157	0.0227743	0.0144928	0.0165631	0.00207039	0.0186335	0.0269151	0.00828157	0.0144928	0.0186335	0.00207039	0.0165631	0.0124224	0.0144928
KRAM F-57387_OQ540435	0	0.00621118	0.0124224	0.00207039	0.00828157	0.00828157	0.00840336	0.010352	0.0103734	0.0124224	0.0165631	0.00828157	0.00621118	0.010352	0.0269151	0.0144928	0.010352	0.00828157	0.0144928	0.00621118	0.00828157	0.010352	0.00621118	0.0186335	0.00828157	0.010352	0.00621118	0.010352	0.00828157	0.00828157	0.010352	0.0124224
KRAM F-57387_OQ540436	0.010352	0.00828157	0.010352	0.0124224	0.0144928	0.0144928	0.0105042	0.00828157	0.0124481	0.010352	0.0144928	0.0186335	0.0124224	0.0124224	0.0207039	0.0165631	0.00828157	0.0144928	0.0124224	0.00828157	0.010352	0.0124224	0.0124224	0.0124224	0.0144928	0.00828157	0.0124224	0.0124224	0.010352	0.00621118	0.00828157	0.0144928	0.010352
KRAM F-57387_OQ540437	0.00828157	0.010352	0.0124224	0.010352	0.0165631	0.0165631	0.012605	0.010352	0.0145228	0.0124224	0.0207039	0.0165631	0.0144928	0.0144928	0.0269151	0.0227743	0.010352	0.0165631	0.0186335	0.00207039	0.0124224	0.0144928	0.010352	0.0227743	0.0165631	0.010352	0.010352	0.0144928	0.0165631	0.00828157	0.010352	0.0165631	0.00828157	0.010352
KRAM F-57387_OQ540438	0.010352	0.00828157	0.0186335	0.0124224	0.0186335	0.0186335	0.0105042	0.0165631	0.0186722	0.0186335	0.0227743	0.0186335	0.0165631	0.0165631	0.0269151	0.0124224	0.0124224	0.00621118	0.0207039	0.0124224	0.0144928	0	0.0165631	0.0248447	0.00621118	0.0124224	0.0165631	0	0.0144928	0.010352	0.0124224	0.00207039	0.010352	0.0124224	0.0144928
KRAM F-57387_OQ540439	0.00828157	0.0144928	0.0165631	0.00621118	0.0165631	0.0165631	0.0168067	0.0144928	0.0145228	0.0165631	0.0207039	0.0165631	0.0144928	0.0144928	0.0310559	0.0227743	0.0144928	0.0165631	0.0186335	0.010352	0.00828157	0.0186335	0.00207039	0.0227743	0.0165631	0.0144928	0.00207039	0.0186335	0.0165631	0.0124224	0.0144928	0.0207039	0.00828157	0.0144928	0.0124224	0.0186335
KRAM F-57387_OQ540440	0.0186335	0.0248447	0.0144928	0.0207039	0.0144928	0.0144928	0.0273109	0.0124224	0.0248963	0.0144928	0.0186335	0.0227743	0.0124224	0.0248447	0.0165631	0.0207039	0.0207039	0.0227743	0.0124224	0.0207039	0.0186335	0.0248447	0.0207039	0.0124224	0.0227743	0.0207039	0.0207039	0.0248447	0.0186335	0.0186335	0.0207039	0.0269151	0.0186335	0.0207039	0.0227743	0.0248447	0.0227743
KRAM F-57387_OQ540441	0.0124224	0.00621118	0.0207039	0.0144928	0.0207039	0.0207039	0.00840336	0.0186335	0.0186722	0.0207039	0.0248447	0.0165631	0.0186335	0.0186335	0.0269151	0.0227743	0.0144928	0.0165631	0.0227743	0.0144928	0.0165631	0.0144928	0.0186335	0.0186335	0.0165631	0.0144928	0.0186335	0.0144928	0.00828157	0.0124224	0.0144928	0.0165631	0.0124224	0.010352	0.0165631	0.0144928	0.0207039	0.0269151
KRAM F-57387_OQ540442	0.0124224	0.0144928	0.0207039	0.0144928	0.0207039	0.0207039	0.0168067	0.0186335	0.0186722	0.0207039	0.0207039	0.0207039	0.0186335	0.00621118	0.0269151	0.0227743	0.0144928	0.0165631	0.0186335	0.0144928	0.0124224	0.0186335	0.0144928	0.0186335	0.0165631	0.0144928	0.0144928	0.0186335	0.0124224	0.0124224	0.0144928	0.0207039	0.0124224	0.0144928	0.0165631	0.0186335	0.0165631	0.0227743	0.0165631
KRAM F-57387_OQ540443	0.010352	0.00828157	0.0186335	0.0124224	0.0186335	0.0186335	0.0105042	0.0165631	0.0165975	0.0186335	0.0227743	0.0186335	0.0165631	0.0165631	0.0248447	0.0207039	0.0124224	0.0144928	0.0207039	0.0124224	0.0144928	0.0124224	0.0165631	0.0165631	0.0144928	0.0124224	0.0165631	0.0124224	0.00621118	0.010352	0.0124224	0.0144928	0.010352	0.00828157	0.0144928	0.0124224	0.0186335	0.0248447	0.00207039	0.0144928
KRAM F-57387_OQ540444	0.0124224	0.0144928	0.0248447	0.0144928	0.0207039	0.0207039	0.0168067	0.0227743	0.0186722	0.0248447	0.0248447	0.0207039	0.0186335	0.0186335	0.0269151	0.0227743	0.0186335	0.0124224	0.0186335	0.0186335	0.00828157	0.0186335	0.0144928	0.0144928	0.0124224	0.0186335	0.0144928	0.0186335	0.00414079	0.0124224	0.0186335	0.0207039	0.0124224	0.0144928	0.0207039	0.0186335	0.0165631	0.0227743	0.0124224	0.0165631	0.010352
KRAM F-57387_OQ540445	0.0186722	0.0207469	0.0145228	0.0207469	0.0145228	0.0145228	0.0231579	0.0124481	0.016632	0.0145228	0.0145228	0.026971	0.0124481	0.0207469	0.0207469	0.0124481	0.0165975	0.0228216	0.00829876	0.0207469	0.0186722	0.0248963	0.0207469	0.00829876	0.0228216	0.0165975	0.0207469	0.0248963	0.0186722	0.0186722	0.0165975	0.026971	0.0186722	0.0124481	0.0228216	0.0248963	0.0228216	0.0207469	0.0228216	0.0228216	0.0207469	0.0228216
KRAM F-57387_OQ540446	0.010352	0.0124224	0.0186335	0.0124224	0.0186335	0.0186335	0.0147059	0.0165631	0.0165975	0.0186335	0.0186335	0.0186335	0.0165631	0.00414079	0.0248447	0.0207039	0.0124224	0.0144928	0.0165631	0.0124224	0.010352	0.0165631	0.0124224	0.0165631	0.0144928	0.0124224	0.0124224	0.0165631	0.010352	0.010352	0.0124224	0.0186335	0.010352	0.0124224	0.0144928	0.0165631	0.0144928	0.0207039	0.0144928	0.00207039	0.0124224	0.0144928	0.0207469
KRAM F-57387_OQ540447	0.010352	0.00828157	0.0144928	0.0124224	0.0186335	0.0186335	0.0105042	0.0124224	0.0124481	0.0144928	0.0186335	0.0186335	0.0165631	0.0124224	0.0248447	0.0207039	0.00828157	0.0144928	0.0165631	0.00828157	0.010352	0.00828157	0.0124224	0.0165631	0.0144928	0.00828157	0.0124224	0.00828157	0.010352	0.00621118	0.00828157	0.010352	0.010352	0.00414079	0.010352	0.00828157	0.0144928	0.0207039	0.010352	0.0144928	0.00828157	0.0144928	0.0165975	0.0124224
KRAM F-57387_OQ540448	0.0186335	0.0165631	0.0227743	0.0207039	0.0269151	0.0269151	0.0189076	0.0207039	0.0207469	0.0227743	0.0269151	0.0269151	0.0248447	0.0207039	0.0124224	0.0269151	0.0165631	0.0165631	0.0207039	0.0165631	0.0144928	0.0144928	0.0207039	0.0207039	0.0165631	0.0165631	0.0207039	0.0144928	0.0144928	0.010352	0.0165631	0.0165631	0.0186335	0.0165631	0.0186335	0.0144928	0.0227743	0.0165631	0.0186335	0.0186335	0.0165631	0.0186335	0.0290456	0.0165631	0.0124224

## Sheet: TableS2_ObservedVariantCall
Table S2 List of all observed nucleotide variants of Ceraceosorus and other Ustilaginomycotina species across different variant discovery methods. NA = Not available, analysis not conducted. Not detected = Nucleotide variant not detected
Species	rDNA region	Reference	Position	Reference base	Cloning-Sanger sequencing		Targeted amplicon Illumina sequencing run 1				Targeted amplicon Illumina sequencing run 2				Targeted amplicon Illumina sequencing run 3				Avaerage variant frequency (Targeted amplicon sequencing)	WGS sequencing				Conflicting variant	Present in a valid list of nucleotide variant (Figure 3, Table 3)	Possible source of conflict
					Variant base	Variant frequency	Variant base	Reference depth	Variant depth	Variant frequency	Variant base	Reference depth	Variant depth	Variant frequency	Variant base	Reference depth	Variant depth	Variant frequency		Variant base	Reference depth	Variant depth	Variant frequency
Ceraceosorus bombacis ATCC22867	ITS	KT984947	86	A	G	1/10	Not detected				Not detected				Not detected				NA	Not detected				Yes	No	PCR-cloning-sequencing error
Ceraceosorus bombacis ATCC22867	ITS	KT984947	351	GT	G	2/10	G	2529	449	0.150772	G	2923	555	0.159574	G	1214	254	0.173025	0.161124	G	1063	214	0.16758		Yes
Ceraceosorus bombacis ATCC22867	ITS	KT984947	389	T	Not detected		TC	3634	634	0.148547	TC	2396	415	0.147634	TC	1124	185	0.141329	0.145837	TC	1076	208	0.161994	Yes	Yes	Inadequate clone sampling
Ceraceosorus bombacis ATCC22867	ITS	KT984947	399	C	CA	4/10	CA	2682	1526	0.362643	CA	1517	947	0.384334	CA	833	477	0.364122	0.370366	CA	777	490	0.38674		Yes
Ceraceosorus bombacis ATCC22867	ITS	KT984947	400	CCGT	C	6/10	C	3106	1476	0.32213	C	1730	774	0.309105	C	1039	371	0.263121	0.298119	C	900	410	0.312977		Yes
Ceraceosorus bombacis ATCC22867	ITS	KT984947	401	C	CG	4/10	CG	2237	2471	0.524851	CG	1147	1330	0.53694	CG	728	744	0.505435	0.522409	CG	576	706	0.550702		Yes
Ceraceosorus bombacis ATCC22867	ITS	KT984947	411	T	C	2/10	C	3720	1041	0.218652	C	1572	454	0.224087	C	1106	318	0.223315	0.222018	C	999	269	0.212145		Yes
Ceraceosorus bombacis ATCC22867	ITS	KT984947	426	T	TAC	2/10	TAC	3993	1103	0.216444	TAC	1231	286	0.18853	TAC	1327	354	0.210589	0.205188	TAC	935	233	0.199486		Yes
Ceraceosorus bombacis ATCC22867	ITS	KT984947	521	A	G	1/10	Not detected				Not detected				Not detected				NA	Not detected				Yes	No	PCR-cloning-sequencing error
Ceraceosorus bombacis ATCC22867	ITS	KT984947	536	A	G	1/10	Not detected				Not detected				Not detected				NA	Not detected				Yes	No	PCR-cloning-sequencing error
Ceraceosorus bombacis ATCC22867	ITS	KT984947	614	C	Deletion	1/10	Not detected				Not detected				Not detected				NA	Not detected				Yes	No	PCR-cloning-sequencing error
Ceraceosorus bombacis ATCC22867	ITS	KT984947	618	C	Not detected		T	241	46	0.160279	Not detected				Not detected				NA	Not detected				Yes	No	Error likely due to sequencing/read mapping as present in only 1 targeted-amplicon sequencing run with low read depth but not in WGS mapping
Ceraceosorus bombacis ATCC22867	ITS	KT984947	620	A	Not detected		G	255	55	0.177419	Not detected				Not detected				NA	Not detected				Yes	No	Error likely due to sequencing/read mapping as present in only 1 targeted-amplicon sequencing run with low read depth but not in WGS mapping
Ceraceosorus bombacis ATCC22867	ITS	KT984947	621	G	Not detected		A	236	76	0.24359	Not detected				Not detected				NA	Not detected				Yes	No	Error likely due to sequencing/read mapping as present in only 1 targeted-amplicon sequencing run with low read depth but not in WGS mapping
Ceraceosorus bombacis ATCC22867	ITS	KT984947	701	G	A	3/10	A	723	267	0.269697	A	454	206	0.312121	A	1390	443	0.24168	0.274499	A	935	488	0.342937		Yes
Ceraceosorus bombacis ATCC22867	ITS	KT984947	708	T	C	1/10	Not detected				Not detected				Not detected				NA	Not detected				Yes	No	PCR-cloning-sequencing error
Ceraceosorus bombacis ATCC22867	ITS	KT984947	722	T	C	7/10	C	222	2280	0.911271	C	56	305	0.844875	C	124	716	0.852381	0.869509	C	181	1188	0.867787		Yes
Ceraceosorus bombacis ATCC22867	ITS	KT984947	735	G	C	1/10	Not detected				Not detected				Not detected				NA	Not detected				Yes	No	PCR-cloning-sequencing error
Ceraceosorus bombacis ATCC22867	ITS	KT984947	736	C	CAT	8/10	CAT	354	2949	0.892825	CAT	43	256	0.856187	CAT	107	626	0.854025	0.867679	CAT	168	1094	0.866878		Yes
Ceraceosorus bombacis ATCC22867	ITS	KT984947	755	C	A	2/10	A	2416	1488	0.381148	A	139	77	0.356481	A	380	212	0.358108	0.365246	A	661	412	0.38397		Yes
Ceraceosorus bombacis ATCC22867	ITS	KT984947	784	T	C	6/10	C	2426	2150	0.469843	C	64	52	0.448276	C	218	192	0.468293	0.462137	C	407	293	0.418571		Yes
Ceraceosorus bombacis ATCC22867	ITS	KT984947	786	AG	A	1/10	A	3573	663	0.156516	A	84	27	0.243243	A	322	68	0.174359	0.191373	A	538	106	0.164596		Yes
Ceraceosorus bombacis ATCC22867	ITS	KT984947	788	G	C, - (deletion)	3/10, 1/10	C	3649	773	0.174808	Not detected				C	349	47	0.118687	0.146747	C	598	51	0.0785824	Yes	Yes	PCR-cloning-sequencing error (only in deletion variant), Inconsistency among independent runs of targeted amplicon sequencing
Ceraceosorus bombacis ATCC22867	ITS	KT984947	794	A	G	3/10	G	3042	760	0.199895	Not detected				G	286	47	0.141141	0.170518	G	523	47	0.0824561	Yes	Yes	Inconsistency among independent runs of targeted amplicon sequencing
Ceraceosorus bombacis ATCC22867	ITS	KT984947	796	C	T,G	6/10, 3/10	T,G	1	2960, 749	0.798, 0.202	T,G	0	78, NA	1	T,G	0	279, 44	0.864, 0.136	0.895, 0.105	T,G	0	512, 45	0.919, 0.081	Yes	Yes	Inaccurate reference
Ceraceosorus bombacis ATCC22867	ITS	KT984947	801	A	G	1/10	Not detected				Not detected				Not detected				NA	Not detected				Yes	No	PCR-cloning-sequencing error
Ceraceosorus bombacis ATCC22867	ITS	KT984947	814	T	C	1/10	C	2213	203	0.0840232	C	40	12	0.230769	C	178	37	0.172093	0.162295	C	263	59	0.18323		Yes
Ceraceosorus bombacis ATCC22867	ITS	KT984947	827	A	ATCGT	3/10	Not detected				Not detected				Not detected				NA	ATCGT	132	13	0.0896552	Yes	Yes	3' end of the amplicon, low sequencing coverage
Ceraceosorus bombacis ATCC22867	ITS	KT984947	828	C	T	3/10	Not detected				Not detected				Not detected				NA	T	114	17	0.129771	Yes	Yes	3' end of the amplicon, low sequencing coverage
Ceraceosorus bombacis ATCC22867	ITS	KT984947	830	A	G	3/10	Not detected				Not detected				Not detected				NA	Not detected				Yes	Yes	3' end of the amplicon, low sequencing coverage
Ceraceosorus bombacis ATCC22867	ITS	KT984947	831	C	T	3/10	Not detected				Not detected				Not detected				NA	T	102	17	0.142857	Yes	Yes	3' end of the amplicon, low sequencing coverage
Ceraceosorus bombacis ATCC22867	ITS	KT984947	832	A	C	3/10	Not detected				Not detected				Not detected				NA	C	100	15	0.130435	Yes	Yes	3' end of the amplicon, low sequencing coverage
Ceraceosorus bombacis ATCC22867	ITS	KT984947	833	TA	T	3/10	Not detected				Not detected				Not detected				NA	T	87	22	0.201835	Yes	Yes	3' end of the amplicon, low sequencing coverage
Ceraceosorus bombacis ATCC22867	ITS	KT984947	839	A	G	1/10	Not detected				Not detected				Not detected				NA	Not detected				Yes	No	PCR-cloning-sequencing error
Ceraceosorus bombacis ATCC22867	28S	KP413033	462	C	NA		NA				T	723	384	0.346883	T	899	423	0.31997	0.346883	T	1319	608	0.315516		Yes
Ceraceosorus bombacis ATCC22867	28S	KP413033	463	G	NA		NA				GC	949	130	0.120482	GC	1218	181	0.129378	0.120482	GC	1641	247	0.130826		Yes
Ceraceosorus bombacis ATCC22867	28S	KP413033	473	T	NA		NA				A	581	237	0.289731	A	1008	514	0.337714	0.289731	A	1365	619	0.311996		Yes
Ceraceosorus bombacis ATCC22867	28S	KP413033	490	C	NA		NA				T	609	110	0.15299	T	1399	235	0.143819	0.15299	T	1546	348	0.183738		Yes
Ceraceosorus bombacis ATCC22867	28S	KP413033	791	A	NA		NA				G	2226	995	0.30891	G	1182	524	0.307151	0.30891	G	1139	553	0.326832		Yes
Ceraceosorus bombacis ATCC22867	28S	KP413033	821	C	NA		NA				A	1915	875	0.31362	A	1266	484	0.276571	0.31362	A	1126	530	0.320048		Yes
Ceraceosorus bombacis ATCC22867	28S	KP413033	1274	C	NA		NA				Not detected				Not detected				NA	T	1017	433	0.298621	Yes	Yes	Out of range from the PCR amplicon
Ceraceosorus bombacis ATCC22867	28S	KP413033	1412	T	NA		NA				Not detected				Not detected				NA	A	969	283	0.226038	Yes	Yes	Out of range from the PCR amplicon
Ceraceosorus bombacis ATCC22867	28S	KP413033	1413	C	NA		NA				Not detected				Not detected				NA	A	963	283	0.227127	Yes	Yes	Out of range from the PCR amplicon
Ceraceosorus bombacis ATCC22867	18S	KP413054	88	C	NA		NA				T	1255	141	0.101003	Not detected				0.101	T	1765	226	0.113511	Yes	Yes	5' end of the amplicon, Inconsistency among independent runs of targeted amplicon sequencing
Ceraceosorus bombacis ATCC22867	18S	KP413054	169	T	NA		NA				C	3042	392	0.114153	C	3023	354	0.104827	0.114153	C	1674	233	0.122181		Yes
Ceraceosorus bombacis ATCC22867	18S	KP413054	200	T	NA		NA				G	2186	1666	0.432503	G	2199	1550	0.413444	0.432503	G	1029	770	0.428016		Yes
Ceraceosorus bombacis ATCC22867	18S	KP413054	664	G	NA		NA				C	718	215	0.230439	C	2217	602	0.213551	0.230439	C	1270	454	0.263341		Yes
Ceraceosorus bombacis ATCC22867	18S	KP413054	986	G	NA		NA				A	2820	314	0.100191	A	2191	220	0.0912484	0.100191	A	1959	255	0.115176		Yes
Ceraceosorus guamensis MCA4658	ITS	KT984939	58	T	C	1/15	Not detected				Not detected				NA				NA	NA				Yes	No	PCR-cloning-sequencing error
Ceraceosorus guamensis MCA4658	ITS	KT984939	59	C	T	1/15	Not detected				Not detected				NA				NA	NA				Yes	No	PCR-cloning-sequencing error
Ceraceosorus guamensis MCA4658	ITS	KT984939	61	T	C	1/15	Not detected				Not detected				NA				NA	NA				Yes	No	PCR-cloning-sequencing error
Ceraceosorus guamensis MCA4658	ITS	KT984939	66	A	G	1/15	Not detected				Not detected				NA				NA	NA				Yes	No	PCR-cloning-sequencing error
Ceraceosorus guamensis MCA4658	ITS	KT984939	85	T	C	1/15	Not detected				Not detected				NA				NA	NA				Yes	No	PCR-cloning-sequencing error
Ceraceosorus guamensis MCA4658	ITS	KT984939	92	T	C	1/15	Not detected				Not detected				NA				NA	NA				Yes	No	PCR-cloning-sequencing error
Ceraceosorus guamensis MCA4658	ITS	KT984939	179	G	A	1/15	Not detected				Not detected				NA				NA	NA				Yes	No	PCR-cloning-sequencing error
Ceraceosorus guamensis MCA4658	ITS	KT984939	241	C	A	1/15	Not detected				Not detected				NA				NA	NA				Yes	No	PCR-cloning-sequencing error
Ceraceosorus guamensis MCA4658	ITS	KT984939	295	A	G	1/15	Not detected				Not detected				NA				NA	NA				Yes	No	PCR-cloning-sequencing error
Ceraceosorus guamensis MCA4658	ITS	KT984939	376	G	GC	8/15	GC	1785	1378	0.435662	GC	1694	1236	0.421843	NA				0.428753	GC	1720	773	0.310068		Yes
Ceraceosorus guamensis MCA4658	ITS	KT984939	388	CA	Indels (CACA, -)	1/15, 1/15	Not detected				Not detected				NA				NA	NA				Yes	No	PCR-cloning-sequencing error (Repetitive region)
Ceraceosorus guamensis MCA4658	ITS	KT984939	393	C	A	1/15	Not detected				Not detected				NA				NA	NA				Yes	No	PCR-cloning-sequencing error (Repetitive region)
Ceraceosorus guamensis MCA4658	ITS	KT984939	411	C	T	4/15	T	3051	1168	0.276843	T	1366	537	0.282186	NA				0.279514	T	2244	351	0.13526		Yes
Ceraceosorus guamensis MCA4658	ITS	KT984939	419	C	CCGCAA	4/15	CCGCAA	3414	986	0.224091	CCGCAA	1329	354	0.210339	NA				0.217215	CCGCAA	2251	347	0.133564		Yes
Ceraceosorus guamensis MCA4658	ITS	KT984939	423	AT	A	4/15	A	3591	1316	0.268188	A	1376	416	0.232143	NA				0.250166	A	2370	393	0.142237		Yes
Ceraceosorus guamensis MCA4658	ITS	KT984939	425	T	C	4/15	C	3623	1323	0.267489	C	1349	419	0.236991	NA				0.25224	C	2347	385	0.140922		Yes
Ceraceosorus guamensis MCA4658	ITS	KT984939	439	T	C	8/15	C	2999	2197	0.422825	C	973	648	0.399753	NA				0.411289	C	1890	886	0.319164		Yes
Ceraceosorus guamensis MCA4658	ITS	KT984939	475	CAA	C, CA	4/15, 1/15	C	3576	649	0.153609	C	1242	234	0.158537	NA				0.156073	C	2628	456	0.14786	Yes	Yes	PCR-cloning-sequencing error (only in deletion variant)
Ceraceosorus guamensis MCA4658	ITS	KT984939	502	A	G	1/15	Not detected				Not detected				NA				NA	NA				Yes	No	PCR-cloning-sequencing error
Ceraceosorus guamensis MCA4658	ITS	KT984939	557	A	G	1/15	Not detected				Not detected				NA				NA	NA				Yes	No	PCR-cloning-sequencing error
Ceraceosorus guamensis MCA4658	ITS	KT984939	565	A	G	1/15	Not detected				Not detected				NA				NA	NA				Yes	No	PCR-cloning-sequencing error
Ceraceosorus guamensis MCA4658	ITS	KT984939	638	A	G	1/15	Not detected				Not detected				NA				NA	Not detected				Yes	No	PCR-cloning-sequencing error
Ceraceosorus guamensis MCA4658	ITS	KT984939	668	G	C	1/15	C	565	139	0.197443	C	4890	679	0.121925	NA				0.159684	C	3234	569	0.149619		Yes
Ceraceosorus guamensis MCA4658	ITS	KT984939	674	A	G	4/15	G	493	261	0.346154	G	3566	1533	0.300647	NA				0.323401	G	2782	1082	0.280021		Yes
Ceraceosorus guamensis MCA4658	ITS	KT984939	683	T	C	1/15	Not detected				Not detected				NA				NA	Not detected				Yes	No	PCR-cloning-sequencing error
Ceraceosorus guamensis MCA4658	ITS	KT984939	735	G	T	1/15	Not detected				Not detected				NA				NA	Not detected				Yes	No	PCR-cloning-sequencing error
Ceraceosorus guamensis MCA4658	ITS	KT984939	784	GA	G	4/15	G	3702	857	0.18798	G	2182	443	0.168762	NA				0.178371	Not detected				Yes	Yes	Not detected from WGS sequencing
Ceraceosorus guamensis MCA4658	ITS	KT984939	789	G	C	4/15	C	3545	846	0.192667	C	2159	442	0.169935	NA				0.181301	Not detected				Yes	Yes	Not detected from WGS sequencing
Ceraceosorus guamensis MCA4658	ITS	KT984939	791	G	A	4/15	A	3502	827	0.191037	A	2140	434	0.168609	NA				0.179823	Not detected				Yes	Yes	Not detected from WGS sequencing
Ceraceosorus guamensis MCA4658	ITS	KT984939	793	A	G	6/15	G	2935	1093	0.271351	G	1716	680	0.283806	NA				0.277578	G	724	125	0.147232		Yes
Ceraceosorus guamensis MCA4658	ITS	KT984939	799	A	G	1/15	Not detected				Not detected				NA				NA	Not detected				Yes	No	PCR-cloning-sequencing error
Ceraceosorus guamensis MCA4658	ITS	KT984939	802	C	T	4/15	T	2713	666	0.1971	T	1575	355	0.183938	NA				0.190519	Not detected				Yes	Yes	Not detected from WGS sequencing
Ceraceosorus guamensis MCA4658	ITS	KT984939	807	A	T	1/15	Not detected				Not detected				NA				NA	Not detected				Yes	No	PCR-cloning-sequencing error
Ceraceosorus guamensis MCA4658	ITS	KT984939	824	T	C	3/15	C	1901	1123	0.371362	Not detected				NA				0.371362	Not detected				Yes	Yes	3' end of the amplicon, not detected from WGS sequencing, Inconsistency among independent runs of targeted amplicon sequencing
Ceraceosorus guamensis MCA4658	ITS	KT984939	827	T	C	9/15	Not detected				Not detected				NA				NA	Not detected				Yes	Yes	3' end of the amplicon, not detected from WGS sequencing
Ceraceosorus guamensis MCA4658	ITS	KT984939	828	T	C	6/15	C	2239	624	0.217953	Not detected				NA				0.217953	Not detected				Yes	Yes	3' end of the amplicon, not detected from WGS sequencing, Inconsistency among independent runs of targeted amplicon sequencing
Ceraceosorus guamensis MCA4658	28S	KT984924	74	G	NA		NA				A	2832	466	0.141298	NA				0.141298	A	1722	314	0.154224		Yes
Ceraceosorus guamensis MCA4658	28S	KT984924	170	G	NA		NA				C	3504	658	0.158097	NA				0.158097	C	3124	559	0.151778		Yes
Ceraceosorus guamensis MCA4658	28S	KT984924	242	C	NA		NA				T	3946	564	0.125055	NA				0.125055	T	3127	542	0.147724		Yes
Ceraceosorus guamensis MCA4658	28S	KT984924	341	C	NA		NA				T	1613	1466	0.476129	NA				0.476129	T	1385	1026	0.42555		Yes
Ceraceosorus guamensis MCA4658	28S	KT984924	373	T	NA		NA				C	2140	292	0.120066	NA				0.120066	C	1987	314	0.136462		Yes
Ceraceosorus guamensis MCA4658	28S	KT984924	393	A	NA		NA				C	1602	478	0.229808	NA				0.229808	C	1678	608	0.265967		Yes
Ceraceosorus guamensis MCA4658	28S	KT984924	432	C	NA		NA				T	1085	383	0.260899	NA				0.260899	T	1566	669	0.299329		Yes
Ceraceosorus guamensis MCA4658	28S	KT984924	434	C	NA		NA				A	1088	384	0.26087	NA				0.26087	A	1566	669	0.299329		Yes
Ceraceosorus guamensis MCA4658	28S	KT984924	435	A	NA		NA				G	1232	173	0.123132	NA				0.123132	G	1938	297	0.132886		Yes
Ceraceosorus guamensis MCA4658	18S	KT984925	100	CT	NA		NA				C	1418	296	0.172695	NA				0.172695	C	2358	315	0.117845		Yes
Ceraceosorus guamensis MCA4658	18S	KT984925	104	T	NA		NA				C	1441	298	0.171363	NA				0.171363	C	2399	331	0.121245		Yes
Ceraceosorus guamensis MCA4658	18S	KT984925	125	A	NA		NA				G	0	2117	1	NA				1	G	0	3280	1	Yes	No	Inaccurate reference, no heterogeneity
Ceraceosorus guamensis MCA4658	18S	KT984925	151	C	NA		NA				T	2154	287	0.117575	NA				0.117575	T	3485	626	0.152274		Yes
Ceraceosorus guamensis MCA4658	18S	KT984925	1295	C	NA		NA				T	580	268	0.316038	NA				0.316038	T	2515	1045	0.293539		Yes
Ceraceosorus americanus SA252w	ITS	OQ540463	57	A	G	1/29	Not detected				Not detected				Not detected				NA	NA				Yes	No	PCR-cloning-sequencing error
Ceraceosorus americanus SA252w	ITS	OQ540463	96	T	C	8/29	C	2465	1216	0.330345	C	780	436	0.358553	C	780	445	0.363265	0.350721	NA					Yes
Ceraceosorus americanus SA252w	ITS	OQ540463	97	T	C	22/29	C	698	2992	0.81084	C	229	993	0.812602	C	225	1013	0.818255	0.813899	NA					Yes
Ceraceosorus americanus SA252w	ITS	OQ540463	137	AT	A	11/29	A	3585	1741	0.326887	A	1612	621	0.278101	A	1393	559	0.286373	0.29712	NA					Yes
Ceraceosorus americanus SA252w	ITS	OQ540463	138	T	G	2/29	G	5287	669	0.112324	G	2059	262	0.112882	G	1992	271	0.119753	0.114986	NA					Yes
Ceraceosorus americanus SA252w	ITS	OQ540463	140	A	G	1/29	Not detected				Not detected				Not detected				NA	NA				Yes	No	PCR-cloning-sequencing error
Ceraceosorus americanus SA252w	ITS	OQ540463	147	C	CACAT	9/29	CACAT	4415	1869	0.297422	CACAT	1975	837	0.297653	CACAT	1889	735	0.280107	0.291727	NA					Yes
Ceraceosorus americanus SA252w	ITS	OQ540463	168	C	T	9/29	T	4436	1662	0.272548	T	2631	973	0.269978	T	2284	846	0.270288	0.270938	NA					Yes
Ceraceosorus americanus SA252w	ITS	OQ540463	177	T	C	8/29	C	4119	1732	0.296018	C	2607	1282	0.329648	C	2353	1061	0.310779	0.312148	NA					Yes
Ceraceosorus americanus SA252w	ITS	OQ540463	190	A	G	1/29	Not detected				Not detected				Not detected				NA	NA				Yes	No	PCR-cloning-sequencing error
Ceraceosorus americanus SA252w	ITS	OQ540463	220	T	C	1/29	Not detected				Not detected				Not detected				NA	NA				Yes	No	PCR-cloning-sequencing error
Ceraceosorus americanus SA252w	ITS	OQ540463	222	T	C	1/29	Not detected				Not detected				Not detected				NA	NA				Yes	No	PCR-cloning-sequencing error
Ceraceosorus americanus SA252w	ITS	OQ540463	246	A	G	2/29	Not detected				Not detected				Not detected				NA	NA				Yes	No	PCR-cloning-sequencing error
Ceraceosorus americanus SA252w	ITS	OQ540463	248	T	C	1/29	Not detected				Not detected				Not detected				NA	NA				Yes	No	PCR-cloning-sequencing error
Ceraceosorus americanus SA252w	ITS	OQ540463	306	T	C	1/29	Not detected				Not detected				Not detected				NA	NA				Yes	No	PCR-cloning-sequencing error
Ceraceosorus americanus SA252w	ITS	OQ540463	320	A	G	1/29	Not detected				Not detected				Not detected				NA	NA				Yes	No	PCR-cloning-sequencing error
Ceraceosorus americanus SA252w	ITS	OQ540463	327	C	Not detected		T	245	77	0.23913	Not detected				Not detected				NA	NA				Yes	No	Error likely due to sequencing/read mapping as present in only 1 targeted-amplicon sequencing run.
Ceraceosorus americanus SA252w	ITS	OQ540463	347	T	C	1/29	Not detected				Not detected				Not detected				NA	NA				Yes	No	PCR-cloning-sequencing error
Ceraceosorus americanus SA252w	ITS	OQ540463	362	G	A	10/29	A	505	267	0.345855	A	2611	937	0.264092	A	1076	426	0.283622	0.297856	NA					Yes
Ceraceosorus americanus SA252w	ITS	OQ540463	364	A	AGG	7/29	AGG	628	179	0.221809	AGG	2081	1040	0.333227	AGG	867	404	0.31786	0.290965	NA					Yes
Ceraceosorus americanus SA252w	ITS	OQ540463	380	C	CT	10/29	CT	830	470	0.361538	CT	1628	655	0.286903	CT	810	385	0.322176	0.323539	NA					Yes
Ceraceosorus americanus SA252w	ITS	OQ540463	395	T	C	17/29	C	681	1015	0.598467	C	794	1090	0.578556	C	457	789	0.633226	0.603417	NA					Yes
Ceraceosorus americanus SA252w	ITS	OQ540463	408	C	T	1/29	Not detected				Not detected				Not detected				NA	NA				Yes	No	PCR-cloning-sequencing error
Ceraceosorus americanus SA252w	ITS	OQ540463	414	T	C	17/29	C	904	1302	0.590209	C	661	878	0.5705	C	498	813	0.620137	0.593615	NA					Yes
Ceraceosorus americanus SA252w	ITS	OQ540463	442	T	TGG	6/29	TGG	2241	745	0.249498	TGG	848	334	0.282572	TGG	1017	421	0.292768	0.274946	NA					Yes
Ceraceosorus americanus SA252w	ITS	OQ540463	444	G	T	17/29	T	1162	1918	0.622727	T	537	667	0.553987	T	573	902	0.611525	0.59608	NA					Yes
Ceraceosorus americanus SA252w	ITS	OQ540463	447	G	A	6/29	A	2279	790	0.257413	A	850	316	0.271012	A	1012	455	0.310157	0.279527	NA					Yes
Ceraceosorus americanus SA252w	ITS	OQ540463	480	C	CG	6/29	CG	4392	1868	0.298403	CG	801	350	0.304083	CG	1097	463	0.296795	0.29976	NA					Yes
Ceraceosorus americanus SA252w	ITS	OQ540463	483	A	AG	17/29	AG	4416	1636	0.270324	AG	811	353	0.303265	AG	1106	475	0.300443	0.291344	NA					Yes
Ceraceosorus americanus SA252w	ITS	OQ540463	485	G	A	11/29	A	3928	2235	0.362648	A	879	288	0.246787	A	1103	492	0.308464	0.305966	NA					Yes
Ceraceosorus americanus SA252w	ITS	OQ540463	492	A	G	11/29	G	3568	2125	0.373265	G	829	281	0.253153	G	1066	475	0.308241	0.311553	NA					Yes
Ceraceosorus americanus SA252w	ITS	OQ540463	511	G	A	11/29	A	2831	1590	0.359647	A	828	282	0.254054	A	990	454	0.314404	0.309369	NA					Yes
Ceraceosorus americanus SA252w	ITS	OQ540463	515	G	GTC	6/29	GTC	2478	795	0.242896	GTC	753	308	0.290292	GTC	987	394	0.285301	0.27283	NA					Yes
Ceraceosorus americanus SA252w	ITS	OQ540463	538	A	AC	1/29	Not detected				Not detected				Not detected				NA	NA				Yes	No	PCR-cloning-sequencing error
Ceraceosorus americanus SA252w	28S	KM591595	171	G	NA		NA				A	3132	1391	0.307539	Not detected				0.307539	NA					Yes
Ceraceosorus americanus SA252w	28S	KM591595	308	C	NA		NA				CA	5	1408	0.996461	Not detected				NA	NA				Yes	No	Inaccurate reference, no heterogeneity
Ceraceosorus americanus SA252w	28S	KM591595	601	CT	NA		NA				C	1	1472	0.999321	Not detected				NA	NA				Yes	No	Inaccurate reference, no heterogeneity
Ceraceosorus americanus SA252w	18S	KM591596	608	C	NA		NA				G	2101	969	0.315635	G	1288	529	0.291139	0.303387	NA					Yes
Ceraceosorus americanus SA252w	18S	KM591596	653	C	NA		NA				T	1158	132	0.102326	T	2320	197	0.0782678	0.0902967	NA					Yes
Ceraceosorus americanus SA252w	18S	KM591596	1048	A	NA		NA				C	131	385	0.746124	Not detected				0.746124	NA					Yes	Inconsistency among independent runs of targeted amplicon sequencing
Ceraceosorus americanus SA252w	18S	KM591596	1051	C	NA		NA				CTTTGGGTT	98	385	0.797101	Not detected				0.797101	NA					Yes	Inconsistency among independent runs of targeted amplicon sequencing
Ceraceosorus africanus KRAM F-57386	ITS	OQ540429	67	T	C	1/13	Not detected				Not detected				NA				NA	NA				Yes	No	PCR-cloning-sequencing error
Ceraceosorus africanus KRAM F-57386	ITS	OQ540429	70	T	G	5/13	G	144	66	0.314286	G	404	130	0.243446	NA				0.278866	NA					Yes
Ceraceosorus africanus KRAM F-57386	ITS	OQ540429	72	G	A, - (deletion)	1/13, 1/13	A	167	47	0.219626	A	409	136	0.249541	NA				0.234584	NA				Yes	Yes	PCR-cloning-sequencing error (only in deletion variant)
Ceraceosorus africanus KRAM F-57386	ITS	OQ540429	97	A	G	13/13	G	0	331	1	G	0	655	1	NA				1	NA				Yes	No	Inaccurate reference, no heterogeneity
Ceraceosorus africanus KRAM F-57386	ITS	OQ540429	101	TG	T,AC	5/13, 8/13	T,AC	0	130, 317	0.291, 0.709	T,AC	0	328, 440	0.427, 0.573	NA				0.359, 0.641	NA					Yes
Ceraceosorus africanus KRAM F-57386	ITS	OQ540429	116	A	G	1/13	Not detected				Not detected				NA				NA	NA				Yes	No	PCR-cloning-sequencing error
Ceraceosorus africanus KRAM F-57386	ITS	OQ540429	162	A	C	7/13	C	973	543	0.358179	C	945	1238	0.567109	NA				0.462644	NA					Yes
Ceraceosorus africanus KRAM F-57386	ITS	OQ540429	169	G	A	1/13	Not detected				Not detected				NA				NA	NA				Yes	No	PCR-cloning-sequencing error
Ceraceosorus africanus KRAM F-57386	ITS	OQ540429	171	A	T	7/13	T	1320	769	0.368119	T	972	1363	0.583726	NA				0.475922	NA					Yes
Ceraceosorus africanus KRAM F-57386	ITS	OQ540429	172	C	T	7/13	T	1327	768	0.366587	T	975	1361	0.58262	NA				0.474603	NA					Yes
Ceraceosorus africanus KRAM F-57386	ITS	OQ540429	174	C	T	7/13	T	1338	770	0.365275	T	988	1353	0.577958	NA				0.471617	NA					Yes
Ceraceosorus africanus KRAM F-57386	ITS	OQ540429	178	G	A	1/13	Not detected				Not detected				NA				NA	NA				Yes	No	PCR-cloning-sequencing error
Ceraceosorus africanus KRAM F-57386	ITS	OQ540429	187	C	T	1/13	Not detected				T	2148	266	0.110191	NA				0.110191	NA					Yes	Inconsistency among independent runs of targeted amplicon sequencing
Ceraceosorus africanus KRAM F-57386	ITS	OQ540429	189	C	A	3/13	A	1804	357	0.165201	A	1925	547	0.221278	NA				0.19324	NA					Yes
Ceraceosorus africanus KRAM F-57386	ITS	OQ540429	211	C	T	1/13	T	2179	275	0.112062	T	2721	540	0.165593	NA				0.138828	NA					Yes
Ceraceosorus africanus KRAM F-57386	ITS	OQ540429	335	C	T	2/13	Not detected				Not detected				NA				NA	NA				Yes	Yes	Detected only in Cloning-Sanger sequencing, ambiguous to identify the source of conflict
Ceraceosorus africanus KRAM F-57386	ITS	OQ540429	354	C	T	1/13	Not detected				Not detected				NA				NA	NA				Yes	No	PCR-cloning-sequencing error
Ceraceosorus africanus KRAM F-57386	ITS	OQ540429	365	A	G	3/13	Not detected				G	2065	435	0.174	NA				0.174	NA					Yes	Inconsistency among independent runs of targeted amplicon sequencing
Ceraceosorus africanus KRAM F-57386	ITS	OQ540429	369	A	G	13/13	G	0	2074	1	G	0	2456	1	NA				1	NA				Yes	No	Inaccurate reference, no heterogeneity
Ceraceosorus africanus KRAM F-57386	ITS	OQ540429	377	T	TTGTC	3/13	Not detected				TTGTC	1905	205	0.0971564	NA				0.0971564	NA					Yes	Inconsistency among independent runs of targeted amplicon sequencing
Ceraceosorus africanus KRAM F-57386	ITS	OQ540429	379	G	Not detected		T	1321	645	0.328077	T	1835	312	0.145319	NA				0.236698	NA					Yes	Inadequate clone sampling
Ceraceosorus africanus KRAM F-57386	ITS	OQ540429	380	T	C	1/13	Not detected				Not detected				NA				NA	NA				Yes	No	PCR-cloning-sequencing error
Ceraceosorus africanus KRAM F-57386	ITS	OQ540429	384	C	CT	3/13	CT	1253	358	0.222222	CT	1511	370	0.196704	NA				0.209463	NA					Yes
Ceraceosorus africanus KRAM F-57386	ITS	OQ540429	408	A	Not detected		G	673	402	0.373953	G	1056	204	0.161905	NA				0.267929	NA				Yes	Yes	Inadequate clone sampling
Ceraceosorus africanus KRAM F-57386	ITS	OQ540429	412	TTG	T	2/13	T	907	144	0.137012	Not detected				NA				0.137012	NA				Yes	Yes	Inconsistency among independent runs of targeted amplicon sequencing
Ceraceosorus africanus KRAM F-57386	ITS	OQ540429	413	TGC	T	2/13	T	868	122	0.123232	T	993	101	0.0923218	NA				0.107777	NA					Yes
Ceraceosorus africanus KRAM F-57386	ITS	OQ540429	494	C	T	8/13	T	270	550	0.670732	T	928	1944	0.67688	NA				0.673806	NA					Yes
Ceraceosorus africanus KRAM F-57386	ITS	OQ540429	500	G	A	1/13	Not detected				Not detected				NA				NA	NA				Yes	Yes	PCR-cloning-sequencing error
Ceraceosorus africanus KRAM F-57386	ITS	OQ540429	506	G	Not detected		A	483	230	0.322581	A	2369	327	0.121291	NA				0.221936	NA				Yes	Yes	Inadequate clone sampling
Ceraceosorus africanus KRAM F-57386	ITS	OQ540429	518	G	A	1/13	Not detected				Not detected				NA				NA	NA				Yes	No	PCR-cloning-sequencing error
Ceraceosorus africanus KRAM F-57386	ITS	OQ540429	519	G	GGT	1/13	GGT	529	94	0.150883	Not detected				NA				0.150883	NA				Yes	Yes	3' end of the amplicon, Inconsistency among independent runs of targeted amplicon sequencing
Ceraceosorus africanus KRAM F-57386	ITS	OQ540429	522	G	A	2/13	Not detected				Not detected				NA				NA	NA				Yes	Yes	Detected only in Cloning-Sanger sequencing, ambiguous to identify the source of conflict
Ceraceosorus africanus KRAM F-57386	ITS	OQ540429	526	A	T	1/13	T	403	166	0.29174	T	2129	203	0.0870497	NA				0.189395	NA					Yes
Ceraceosorus africanus KRAM F-57386	ITS	OQ540429	528	C	CG	1/13	CG	387	163	0.296364	CG	2055	200	0.0886918	NA				0.192528	NA					Yes
Ceraceosorus africanus KRAM F-57386	ITS	OQ540429	535	C	CG	2/13	CG	210	83	0.283276	CG	1446	274	0.159302	NA				0.221289	NA					Yes
Ceraceosorus africanus KRAM F-57386	ITS	OQ540429	537	G	C, - (deletion)	2/13, 1/13	C	171	103	0.375912	C	1349	272	0.167798	NA				0.271855	NA				Yes	Yes	PCR-cloning-sequencing error (deletion variant)
Ceraceosorus africanus KRAM F-57386	28S	KP413039	579	G	NA		Not detected				A	1007	179	0.150927	NA				0.150927	NA				Yes	Yes	Inconsistency among independent runs of targeted amplicon sequencing
Ceraceosorus africanus KRAM F-57386	18S	KP413055	180	A	NA		Not detected				G	3	725	0.995879	NA				NA	NA				Yes	No	Error likely due to sequencing/read mapping
Ceraceosorus africanus KRAM F-57386	18S	KP413055	275	A	NA		T	905	135	0.129808	T	2333	593	0.202666	NA				0.166237	NA					Yes
Ceraceosorus africanus KRAM F-57386	18S	KP413055	580	G	NA		A	1257	441	0.259717	A	2753	762	0.216785	NA				0.216785	NA					Yes
Ceraceosorus africanus KRAM F-57386	18S	KP413055	608	TA	NA		T	912	570	0.384615	T	1728	1310	0.431205	NA				0.431205	NA					Yes
Ceraceosorus africanus KRAM F-57386	18S	KP413055	670	A	NA		C	208	170	0.449735	C	407	568	0.582564	NA				0.51615	NA					Yes
Ceraceosorus africanus KRAM F-57386	18S	KP413055	679	A	NA		T	155	78	0.334764	T	231	319	0.58	NA				0.457382	NA					Yes
Ceraceosorus africanus KRAM F-57386	18S	KP413055	680	C	NA		T	151	73	0.325893	T	223	296	0.570328	NA				0.44811	NA					Yes
Ceraceosorus africanus KRAM F-57386	18S	KP413055	682	C	NA		T	139	69	0.331731	T	201	273	0.575949	NA				0.45384	NA					Yes
Ceraceosorus africanus KRAM F-57385	ITS	OQ540429	68	T	Not detected		C	567	303	0.348276	NA				NA				0.348276	NA					Yes
Ceraceosorus africanus KRAM F-57385	ITS	OQ540429	70	T	G	4/12	G	331	543	0.621281	NA				NA				0.621281	NA					Yes
Ceraceosorus africanus KRAM F-57385	ITS	OQ540429	72	G	Not detected		A	554	328	0.371882	NA				NA				0.371882	NA					Yes
Ceraceosorus africanus KRAM F-57385	ITS	OQ540429	97	A	G	11/12	G	1	1044	0.999043	NA				NA				0.999043	NA				Yes	No	Inaccurate reference, no heterogeneity
Ceraceosorus africanus KRAM F-57385	ITS	OQ540429	101	TG	T,AC	1/12, 7/12	T,AC	18	648, 636	0.498, 0.488	NA				NA				0.498, 0.488	NA				Yes	Yes	Variant too complex to be called by SNP calling pipeline
Ceraceosorus africanus KRAM F-57385	ITS	OQ540429	108	C	T	1/12	T	891	756	0.459016	NA				NA				0.459016	NA				Yes	No	PCR-cloning-sequencing error
Ceraceosorus africanus KRAM F-57385	ITS	OQ540429	118	C	T	2/12	Not detected				NA				NA				NA	NA				Yes	Yes	Detected only in Cloning-Sanger sequencing, ambiguous to identify the source of conflict
Ceraceosorus africanus KRAM F-57385	ITS	OQ540429	154	A	G	1/12	Not detected				NA				NA				NA	NA				Yes	No	PCR-cloning-sequencing error
Ceraceosorus africanus KRAM F-57385	ITS	OQ540429	162	A	C	4/12	C	2408	419	0.148214	NA				NA				0.148214	NA					Yes
Ceraceosorus africanus KRAM F-57385	ITS	OQ540429	171	A	T	4/12	T	2499	874	0.259117	NA				NA				0.259117	NA					Yes
Ceraceosorus africanus KRAM F-57385	ITS	OQ540429	172	C	T	4/12	T	2499	876	0.259556	NA				NA				0.259556	NA					Yes
Ceraceosorus africanus KRAM F-57385	ITS	OQ540429	174	C	T	5/12	T	2388	981	0.291184	NA				NA				0.291184	NA					Yes
Ceraceosorus africanus KRAM F-57385	ITS	OQ540429	181	T	C	4/12	Not detected				NA				NA				NA	NA				Yes	Yes	Detected only in Cloning-Sanger sequencing, ambiguous to identify the source of conflict
Ceraceosorus africanus KRAM F-57385	ITS	OQ540429	189	C	Not detected		A	2242	1485	0.398444	NA				NA				0.398444	NA				Yes	Yes	Inadequate clone sampling
Ceraceosorus africanus KRAM F-57385	ITS	OQ540429	234	A	G	1/12	Not detected				NA				NA				NA	NA				Yes	No	PCR-cloning-sequencing error
Ceraceosorus africanus KRAM F-57385	ITS	OQ540429	365	A	G	10/12	G	251	2034	0.890153	NA				NA				0.890153	NA					Yes
Ceraceosorus africanus KRAM F-57385	ITS	OQ540429	369	A	G	11/12	G	1	2230	0.999552	NA				NA				0.999552	NA					Yes
Ceraceosorus africanus KRAM F-57385	ITS	OQ540429	379	G	T	6/12	T	693	1273	0.647508	NA				NA				0.647508	NA					Yes
Ceraceosorus africanus KRAM F-57385	ITS	OQ540429	384	C	CT	3/12	CT	1181	533	0.310968	NA				NA				0.310968	NA					Yes
Ceraceosorus africanus KRAM F-57385	ITS	OQ540429	408	A	G	4/12	G	828	275	0.24932	NA				NA				0.24932	NA					Yes
Ceraceosorus africanus KRAM F-57385	ITS	OQ540429	412	TTG	T	1/12	T	839	246	0.226728	NA				NA				0.226728	NA					Yes
Ceraceosorus africanus KRAM F-57385	ITS	OQ540429	413	TGC	T	2/12	T	407	661	0.618914	NA				NA				0.618914	NA					Yes
Ceraceosorus africanus KRAM F-57385	ITS	OQ540429	417	C	T	1/12	Not detected				NA				NA				NA	NA				Yes	No	PCR-cloning-sequencing error
Ceraceosorus africanus KRAM F-57385	ITS	OQ540429	446	T	C	1/12	Not detected				NA				NA				NA	NA				Yes	No	PCR-cloning-sequencing error
Ceraceosorus africanus KRAM F-57385	ITS	OQ540429	454	C	T	1/12	Not detected				NA				NA				NA	NA				Yes	No	PCR-cloning-sequencing error
Ceraceosorus africanus KRAM F-57385	ITS	OQ540429	489	A	AG	4/12	Not detected				NA				NA				NA	NA				Yes	Yes	Detected only in Cloning-Sanger sequencing, ambiguous to identify the source of conflict
Ceraceosorus africanus KRAM F-57385	ITS	OQ540429	494	C	T	4/12	T	3262	541	0.142256	NA				NA				0.142256	NA					Yes
Ceraceosorus africanus KRAM F-57385	ITS	OQ540429	500	G	A, C	1/12, 4/12	A	3402	278	0.0755435	NA				NA				0.0755435	NA				Yes	Yes	Ambiguous to identify the source of conflict
Ceraceosorus africanus KRAM F-57385	ITS	OQ540429	506	G	A	2/12	A	3334	276	0.0764543	NA				NA				0.0764543	NA					Yes
Ceraceosorus africanus KRAM F-57385	ITS	OQ540429	518	G	Not detected		A	2874	516	0.152212	NA				NA				0.152212	NA					Yes
Ceraceosorus africanus KRAM F-57385	ITS	OQ540429	526	A	T	1/12	T	2644	447	0.144613	NA				NA				0.144613	NA					Yes
Ceraceosorus africanus KRAM F-57385	ITS	OQ540429	528	C	CG	1/12	CG	2596	440	0.144928	NA				NA				0.144928	NA					Yes
Ceraceosorus africanus KRAM F-57385	ITS	OQ540429	535	CTG	CGTC	1/12	Not detected				NA				NA				NA	NA				Yes	Yes	Variant too complex to be called by SNP calling pipeline
Ceraceosorus africanus KRAM F-57385	ITS	OQ540429	536	T	G	1/12	G	1710	563	0.24769	NA				NA				0.24769	NA					Yes
Ceraceosorus africanus KRAM F-57385	ITS	OQ540429	537	G	T	1/12	T	1706	564	0.248458	NA				NA				0.248458	NA					Yes
Ceraceosorus africanus KRAM F-57385	ITS	OQ540429	539	T	C	4/12	Not detected				NA				NA				NA	NA				Yes	Yes	3' end of the amplicon, low sequencing coverage
Ceraceosorus africanus KRAM F-57385	28S	KP413039	No variant found		NA		NA				NA				NA				NA	NA					Yes
Ceraceosorus africanus KRAM F-57385	18S	KP413055	576	T	NA		C	2697	1130	0.29527	NA				NA				0.29527	NA					Yes
Ceraceosorus africanus KRAM F-57385	18S	KP413055	580	G	NA		A	2514	1179	0.319253	NA				NA				0.319253	NA					Yes
Ceraceosorus africanus KRAM F-57385	18S	KP413055	608	TA	NA		T	1674	1268	0.430999	NA				NA				0.430999	NA					Yes
Ceraceosorus africanus KRAM F-57385	18S	KP413055	616	C	NA		T	1476	1102	0.427463	NA				NA				0.427463	NA					Yes
Ceraceosorus africanus KRAM F-57387	ITS	OQ540429	66	T	C	1/21	Not detected				NA				NA				NA	NA				Yes	No	PCR-cloning-sequencing error
Ceraceosorus africanus KRAM F-57387	ITS	OQ540429	70	T	G	12/21	G	377	311	0.452035	NA				NA				0.452035	NA					Yes
Ceraceosorus africanus KRAM F-57387	ITS	OQ540429	92	T	C	1/21	Not detected				NA				NA				NA	NA				Yes	No	PCR-cloning-sequencing error
Ceraceosorus africanus KRAM F-57387	ITS	OQ540429	97	A	G	18/21	G	157	756	0.828039	NA				NA				0.828039	NA					Yes
Ceraceosorus africanus KRAM F-57387	ITS	OQ540429	101	TG	T, AC	6/21, 10/21	T, AC	424	150, 560	0.132, 0.494	NA				NA				0.569106	NA					Yes
Ceraceosorus africanus KRAM F-57387	ITS	OQ540429	108	C	T	6/21	T	1251	142	0.101938	NA				NA				0.101938	NA					Yes
Ceraceosorus africanus KRAM F-57387	ITS	OQ540429	118	C	T	2/21	Not detected				NA				NA				NA	NA				Yes	Yes	Detected only in Cloning-Sanger sequencing, ambiguous to identify the source of conflict
Ceraceosorus africanus KRAM F-57387	ITS	OQ540429	154	A	G	1/21	Not detected				NA				NA				NA	NA				Yes	No	PCR-cloning-sequencing error
Ceraceosorus africanus KRAM F-57387	ITS	OQ540429	162	A	C	3/21	C	3176	601	0.159121	NA				NA				0.159121	NA					Yes
Ceraceosorus africanus KRAM F-57387	ITS	OQ540429	169	G	A	1/21	Not detected				NA				NA				NA	NA				Yes	No	PCR-cloning-sequencing error
Ceraceosorus africanus KRAM F-57387	ITS	OQ540429	171	A	T	3/21	T	3711	812	0.179527	NA				NA				0.179527	NA					Yes
Ceraceosorus africanus KRAM F-57387	ITS	OQ540429	172	C	T	2/21	T	3962	569	0.125579	NA				NA				0.125579	NA					Yes
Ceraceosorus africanus KRAM F-57387	ITS	OQ540429	174	C	T	4/21	T	3586	916	0.203465	NA				NA				0.203465	NA					Yes
Ceraceosorus africanus KRAM F-57387	ITS	OQ540429	181	T	C	1/21	C	4154	424	0.0926169	NA				NA				0.0926169	NA					Yes
Ceraceosorus africanus KRAM F-57387	ITS	OQ540429	189	C	A	1/21	Not detected				NA				NA				NA	NA				Yes	No	PCR-cloning-sequencing error
Ceraceosorus africanus KRAM F-57387	ITS	OQ540429	365	A	G	16/21	G	991	4169	0.807946	NA				NA				0.807946	NA					Yes
Ceraceosorus africanus KRAM F-57387	ITS	OQ540429	367	G	C	1/21	Not detected				NA				NA				NA	NA				Yes	No	PCR-cloning-sequencing error
Ceraceosorus africanus KRAM F-57387	ITS	OQ540429	369	A	G	19/21	G	185	4831	0.963118	NA				NA				0.963118	NA					Yes
Ceraceosorus africanus KRAM F-57387	ITS	OQ540429	374	G	A	2/21	Not detected				NA				NA				NA	NA				Yes	Yes	Detected only in Cloning-Sanger sequencing, ambiguous to identify the source of conflict
Ceraceosorus africanus KRAM F-57387	ITS	OQ540429	379	G	T	5/21	T	2408	2000	0.453721	NA				NA				0.453721	NA					Yes
Ceraceosorus africanus KRAM F-57387	ITS	OQ540429	384	C	CT	8/21	CT	2936	893	0.23322	NA				NA				0.23322	NA					Yes
Ceraceosorus africanus KRAM F-57387	ITS	OQ540429	387	G	A	1/21	Not detected				NA				NA				NA	NA				Yes	No	PCR-cloning-sequencing error
Ceraceosorus africanus KRAM F-57387	ITS	OQ540429	408	A	G	8/21	G	1571	1169	0.426642	NA				NA				0.426642	NA					Yes
Ceraceosorus africanus KRAM F-57387	ITS	OQ540429	412	TTG	T	2/21	T	2319	267	0.103248	NA				NA				0.103248	NA					Yes
Ceraceosorus africanus KRAM F-57387	ITS	OQ540429	413	TGC	T	7/21	T	1906	550	0.223941	NA				NA				0.223941	NA					Yes
Ceraceosorus africanus KRAM F-57387	ITS	OQ540429	417	C	T	2/21	Not detected				NA				NA				NA	NA				Yes	Yes	Detected only in Cloning-Sanger sequencing, ambiguous to identify the source of conflict
Ceraceosorus africanus KRAM F-57387	ITS	OQ540429	421	G	A	1/21	A	2016	261	0.114625	NA				NA				0.114625	NA					Yes
Ceraceosorus africanus KRAM F-57387	ITS	OQ540429	446	T	C	2/21	Not detected				NA				NA				NA	NA				Yes	Yes	Detected only in Cloning-Sanger sequencing, ambiguous to identify the source of conflict
Ceraceosorus africanus KRAM F-57387	ITS	OQ540429	454	C	T	1/21	Not detected				NA				NA				NA	NA				Yes	No	PCR-cloning-sequencing error
Ceraceosorus africanus KRAM F-57387	ITS	OQ540429	489	A	AG	3/21	AG	794	74	0.0852535	NA				NA				0.0852535	NA					Yes
Ceraceosorus africanus KRAM F-57387	ITS	OQ540429	494	C	T	8/21	T	493	351	0.415877	NA				NA				0.415877	NA					Yes
Ceraceosorus africanus KRAM F-57387	ITS	OQ540429	500	G	C	3/21	C	739	57	0.071608	NA				NA				0.071608	NA					Yes
Ceraceosorus africanus KRAM F-57387	ITS	OQ540429	506	G	A	8/21	A	528	240	0.3125	NA				NA				0.3125	NA					Yes
Ceraceosorus africanus KRAM F-57387	ITS	OQ540429	518	G	A	1/21	Not detected				NA				NA				NA	NA				Yes	No	PCR-cloning-sequencing error
Ceraceosorus africanus KRAM F-57387	ITS	OQ540429	526	A	T	7/21	T	440	242	0.354839	NA				NA				0.354839	NA					Yes
Ceraceosorus africanus KRAM F-57387	ITS	OQ540429	528	C	CG	7/21	CG	436	240	0.35503	NA				NA				0.35503	NA					Yes
Ceraceosorus africanus KRAM F-57387	ITS	OQ540429	535	C	CG	9/21	CG	355	216	0.378284	NA				NA				0.378284	NA					Yes
Ceraceosorus africanus KRAM F-57387	ITS	OQ540429	537	G	C	7/21	C	313	219	0.411654	NA				NA				0.411654	NA					Yes
Ceraceosorus africanus KRAM F-57387	ITS	OQ540429	539	T	C	3/21	Not detected				NA				NA				NA	NA				Yes	Yes	3' end of the amplicon, low sequencing coverage
Ceraceosorus africanus KRAM F-57387	28S	KP413039	720	C	NA		T	3847	868	0.184093	NA				NA				0.184093	NA					Yes
Ceraceosorus africanus KRAM F-57387	18S	KP413055	608	TA	NA		T	3351	835	0.199474	NA				NA				0.199474	NA					Yes
Ceraceosorus africanus KRAM F-57387	18S	KP413055	609	A	NA		T	2983	1200	0.286875	NA				NA				0.286875	NA					Yes
Ceraceosorus africanus KRAM F-57387	18S	KP413055	670	A	NA		C	1068	196	0.155063	NA				NA				0.155063	NA					Yes
Meira miltonrushii MCA3882	ITS	NR120190	64	A	NA		T	0	1825	1	T	0	99	1	NA				1	T	0	2797	1	Yes	No	Inaccurate reference, no heterogeneity
Meira miltonrushii MCA3882	ITS	NR120190	157	T	NA		A	2	4129	0.999516	A	0	160	1	NA				1	A	0	3418	1	Yes	No	Inaccurate reference, no heterogeneity
Meira miltonrushii MCA3882	ITS	NR120190	158	C	NA		T	2	4139	0.999517	T	0	160	1	NA				1	T	0	3456	1	Yes	No	Inaccurate reference, no heterogeneity
Meira miltonrushii MCA3882	ITS	NR120190	380	AG	NA		A	13	4797	0.997297	A	0	233	1	NA				1	A	1	1409	0.999291	Yes	No	Inaccurate reference, no heterogeneity
Meira miltonrushii MCA3882	ITS	NR120190	385	T	NA		A	1	4764	0.99979	A	0	232	1	NA				1	A	1	1470	0.99932	Yes	No	Inaccurate reference, no heterogeneity
Meira miltonrushii MCA3882	28S	JX432962	500	T	NA		Not detected				Not detected				NA				NA	C	1	2128	0.99953	Yes	No	Inaccurate reference, no heterogeneity
Meira miltonrushii MCA3882	28S	JX432962	724	C	NA		Not detected				Not detected				NA				NA	T	0	1321	1	Yes	No	Inaccurate reference, no heterogeneity
Meira miltonrushii MCA3882	28S	JX432962	816	T	NA		Not detected				C	0	194	1	NA				1	Not detected				Yes	No	Inaccurate reference, no heterogeneity
Meira miltonrushii MCA3882	28S	JX432962	1040	C	NA		Not detected				T	0	252	1	NA				1	Not detected				Yes	No	Inaccurate reference, no heterogeneity
Meira miltonrushii MCA3882	18S	JX432964	1351	G	NA		GT	731	471	0.391847	GT	11	36	0.765957	NA				0.578902	Not detected					Yes
Tilletiaria anomala UBC591	18S	D83193	11	G	NA		NA				NA				NA				NA	T	1	513	0.998054	Yes	No	Inaccurate reference, no heterogeneity
Tilletiaria anomala UBC591	18S	D83193	53	G	NA		NA				NA				NA				NA	T	0	2420	1	Yes	No	Inaccurate reference, no heterogeneity
Tilletiaria anomala UBC591	18S	D83193	199	CCA	NA		NA				NA				NA				NA	C	4	3352	0.998808	Yes	No	Inaccurate reference, no heterogeneity
Tilletiaria anomala UBC591	18S	D83193	203	A	NA		NA				NA				NA				NA	ACCC	8	3376	0.997636	Yes	No	Inaccurate reference, no heterogeneity
Tilletiaria anomala UBC591	18S	D83193	422	T	NA		NA				NA				NA				NA	TC	0	1519	1	Yes	No	Inaccurate reference, no heterogeneity
Tilletiaria anomala UBC591	18S	D83193	464	C	NA		NA				NA				NA				NA	CT	0	1496	1	Yes	No	Inaccurate reference, no heterogeneity
Tilletiaria anomala UBC591	18S	D83193	466	A	NA		NA				NA				NA				NA	T	0	1514	1	Yes	No	Inaccurate reference, no heterogeneity
Tilletiaria anomala UBC591	18S	D83193	667	C	NA		NA				NA				NA				NA	T	2	2185	0.999086	Yes	No	Inaccurate reference, no heterogeneity
Tilletiaria anomala UBC591	18S	D83193	1079	T	NA		NA				NA				NA				NA	TG	3	1499	0.998003	Yes	No	Inaccurate reference, no heterogeneity
Tilletiaria anomala UBC591	18S	D83193	1427	G	NA		NA				NA				NA				NA	GC	1	1891	0.999471	Yes	No	Inaccurate reference, no heterogeneity
Tilletiaria anomala UBC591	18S	D83193	1676	A	NA		NA				NA				NA				NA	AGG	0	3185	1	Yes	No	Inaccurate reference, no heterogeneity
Tilletiaria anomala UBC591	18S	D83193	1680	CA	NA		NA				NA				NA				NA	C	0	3019	1	Yes	No	Inaccurate reference, no heterogeneity
Tilletiopsis washingtonensis MCA4186	ITS	OQ540478	37	A	NA		G	8	294	0.97351	Not detected				NA				NA	Not detected				Yes	No	Inaccurate reference, no heterogeneity
Tilletiopsis washingtonensis MCA4186	ITS	OQ540478	348	T	NA		C	0	365	1	Not detected				NA				NA	Not detected				Yes	No	Inaccurate reference, no heterogeneity
Tilletiopsis washingtonensis MCA4186	18S	OQ516980	1718	C	NA		T	334	1464	0.814238	Not detected				NA				0.814238	Not detected				Yes	Yes	Detected only in targeted-amplicon Illumina sequencing, ambiguous to identify the source of conflict
Ustilago maydis TKC58A	18S	KP322979	1337	A	NA		G	0	1100	1	NA				NA				1	NA				Yes	No	No heterogeneity, different strains of DNA between the reference sequence and the targeted-amplicon sequencing
Pseudomicrostroma glucosiphilum MCA4718	ITS	NR_148081	354	A	NA		G	2852	965	0.252816	NA				NA				0.252816	G	1396	529	0.274805		Yes
Violaceomyces palustris SA807	ITS, 28S, 18S	NR_136115, KM591583, OQ516983	No variant found		NA		Not detected				NA				NA				NA	Not detected					Yes
Jaminaea rosea	ITS, 28S, 18S	KR912071, KR912073, OQ516982	No variant found		NA		NA				NA				NA				NA	Not detected					Yes
Testicularia cyperi MCA3645	ITS, 28S, 18S	KU147240, KU147242, KU147241	No variant found		NA		NA				NA				NA				NA	Not detected					Yes
Acaromyces ingoldii MCA4198	ITS, 28S, 18S	OQ540479, OQ516559, OQ516981	No variant found		NA		NA				NA				NA				NA	Not detected					Yes

## Sheet: TableS3_Corrected_p-distance
Table S4 Corrected p-distance matrices among the ITS clones of each Ceraceosorus species after correction from PCR-sequencing errors
p-distance matrix among ITS clones of Ceraceosorus bombacis ATCC22867						maximum p-distance		0.025		Average p-distance		0.014536
	ATCC22867_KT984941	ATCC22867_KT984942	ATCC22867_KT984943	ATCC22867_KT984944	ATCC22867_KT984945	ATCC22867_KT984946	ATCC22867_KT984947	ATCC22867_KT984948	ATCC22867_KT984949	ATCC22867_KT984950
ATCC22867_KT984941
ATCC22867_KT984942	0
ATCC22867_KT984943	0.0172745	0.0172745
ATCC22867_KT984944	0.00963391	0.00963391	0.0211538
ATCC22867_KT984945	0.0172745	0.0172745	0.00383142	0.0230769
ATCC22867_KT984946	0.017341	0.017341	0.0211538	0.00769231	0.0230769
ATCC22867_KT984947	0.0115607	0.0115607	0.0134615	0.015444	0.0173077	0.011583
ATCC22867_KT984948	0.017341	0.017341	0.0211538	0.00769231	0.0230769	0	0.011583
ATCC22867_KT984949	0.0115607	0.0115607	0.0134615	0.015444	0.0173077	0.011583	0	0.011583
ATCC22867_KT984950	0.0191939	0.0191939	0.00957854	0.025	0.00574713	0.025	0.0153846	0.025	0.0153846
p-distance matrix among ITS clones of Ceraceosorus guamensis MCA4658						maximum p-distance		0.0191571		Average p-distance		0.0102536
	MCA4658_KT984926	MCA4658_KT984927	MCA4658_KT984928	MCA4658_KT984929	MCA4658_KT984930	MCA4658_KT984931	MCA4658_KT984932	MCA4658_KT984933	MCA4658_KT984934	MCA4658_KT984935	MCA4658_KT984936	MCA4658_KT984937	MCA4658_KT984938	MCA4658_KT984939	MCA4658_KT984940
MCA4658_KT984926
MCA4658_KT984927	0.0153257
MCA4658_KT984928	0	0.0153257
MCA4658_KT984929	0	0.0153257	0
MCA4658_KT984930	0.0153257	0.00383142	0.0153257	0.0153257
MCA4658_KT984931	0.0191571	0.0114943	0.0191571	0.0191571	0.00766284
MCA4658_KT984932	0	0.0153257	0	0	0.0153257	0.0191571
MCA4658_KT984933	0.01341	0.01341	0.01341	0.01341	0.01341	0.00574713	0.01341
MCA4658_KT984934	0.01341	0.01341	0.01341	0.01341	0.01341	0.00574713	0.01341	0
MCA4658_KT984935	0.0153257	0	0.0153257	0.0153257	0.00383142	0.0114943	0.0153257	0.01341	0.01341
MCA4658_KT984936	0.0153257	0	0.0153257	0.0153257	0.00383142	0.0114943	0.0153257	0.01341	0.01341	0
MCA4658_KT984937	0.0153257	0	0.0153257	0.0153257	0.00383142	0.0114943	0.0153257	0.01341	0.01341	0	0
MCA4658_KT984938	0.0191571	0.0114943	0.0191571	0.0191571	0.00766284	0	0.0191571	0.00574713	0.00574713	0.0114943	0.0114943	0.0114943
MCA4658_KT984939	0.0153257	0	0.0153257	0.0153257	0.00383142	0.0114943	0.0153257	0.01341	0.01341	0	0	0	0.0114943
MCA4658_KT984940	0.0153257	0	0.0153257	0.0153257	0.00383142	0.0114943	0.0153257	0.01341	0.01341	0	0	0	0.0114943	0
p-distance matrix among ITS clones of Ceraceosorus americanus SA252w						maximum p-distance		0.0230326		Average p-distance		0.0118486
	SA252w_OQ540449	SA252w_OQ540450	SA252w_OQ540451	SA252w_OQ540452	SA252w_OQ540453	SA252w_OQ540454	SA252w_OQ540455	SA252w_OQ540456	SA252w_OQ540457	SA252w_OQ540458	SA252w_OQ540459	SA252w_OQ540460	SA252w_OQ540461	SA252w_OQ540462	SA252w_OQ540463	SA252w_OQ540464	SA252w_OQ540465	SA252w_OQ540466	SA252w_OQ540467	SA252w_OQ540468	SA252w_OQ540469	SA252w_OQ540470	SA252w_OQ540471	SA252w_OQ540472	SA252w_OQ540473	SA252w_OQ540474	SA252w_OQ540475	SA252w_OQ540476	SA252w_OQ540477
SA252w_OQ540449
SA252w_OQ540450	0.01341
SA252w_OQ540451	0.0229885	0.0172414
SA252w_OQ540452	0.01341	0	0.0172414
SA252w_OQ540453	0.0229885	0.0172414	0	0.0172414
SA252w_OQ540454	0.0102041	0.00408163	0.022449	0.00408163	0.022449
SA252w_OQ540455	0.0229885	0.0172414	0	0.0172414	0	0.022449
SA252w_OQ540456	0	0.01341	0.0229885	0.01341	0.0229885	0.0102041	0.0229885
SA252w_OQ540457	0.01341	0	0.0172414	0	0.0172414	0.00408163	0.0172414	0.01341
SA252w_OQ540458	0.01341	0	0.0172414	0	0.0172414	0.00408163	0.0172414	0.01341	0
SA252w_OQ540459	0.0229885	0.0172414	0	0.0172414	0	0.022449	0	0.0229885	0.0172414	0.0172414
SA252w_OQ540460	0.01341	0	0.0172414	0	0.0172414	0.00408163	0.0172414	0.01341	0	0	0.0172414
SA252w_OQ540461	0.0191571	0.01341	0.00383142	0.01341	0.00383142	0.0183673	0.00383142	0.0191571	0.01341	0.01341	0.00383142	0.01341
SA252w_OQ540462	0.01341	0	0.0172414	0	0.0172414	0.00408163	0.0172414	0.01341	0	0	0.0172414	0	0.01341
SA252w_OQ540463	0.01341	0	0.0172414	0	0.0172414	0.00408163	0.0172414	0.01341	0	0	0.0172414	0	0.01341	0
SA252w_OQ540464	0.01341	0	0.0172414	0	0.0172414	0.00408163	0.0172414	0.01341	0	0	0.0172414	0	0.01341	0	0
SA252w_OQ540465	0	0.01341	0.0229885	0.01341	0.0229885	0.0102041	0.0229885	0	0.01341	0.01341	0.0229885	0.01341	0.0191571	0.01341	0.01341	0.01341
SA252w_OQ540466	0.0229885	0.0172414	0	0.0172414	0	0.022449	0	0.0229885	0.0172414	0.0172414	0	0.0172414	0.00383142	0.0172414	0.0172414	0.0172414	0.0229885
SA252w_OQ540467	0.00383142	0.00957854	0.0191571	0.00957854	0.0191571	0.0142857	0.0191571	0.00383142	0.00957854	0.00957854	0.0191571	0.00957854	0.0153257	0.00957854	0.00957854	0.00957854	0.00383142	0.0191571
SA252w_OQ540468	0.01341	0	0.0172414	0	0.0172414	0.00408163	0.0172414	0.01341	0	0	0.0172414	0	0.01341	0	0	0	0.01341	0.0172414	0.00957854
SA252w_OQ540469	0.0172414	0.0153257	0.00574713	0.0153257	0.00574713	0.0163265	0.00574713	0.0172414	0.0153257	0.0153257	0.00574713	0.0153257	0.00574713	0.0153257	0.0153257	0.0153257	0.0172414	0.00574713	0.0172414	0.0153257
SA252w_OQ540470	0	0.01341	0.0229885	0.01341	0.0229885	0.0102041	0.0229885	0	0.01341	0.01341	0.0229885	0.01341	0.0191571	0.01341	0.01341	0.01341	0	0.0229885	0.00383142	0.01341	0.0172414
SA252w_OQ540471	0.0229885	0.0172414	0	0.0172414	0	0.022449	0	0.0229885	0.0172414	0.0172414	0	0.0172414	0.00383142	0.0172414	0.0172414	0.0172414	0.0229885	0	0.0191571	0.0172414	0.00574713	0.0229885
SA252w_OQ540472	0.0229885	0.0172414	0	0.0172414	0	0.022449	0	0.0229885	0.0172414	0.0172414	0	0.0172414	0.00383142	0.0172414	0.0172414	0.0172414	0.0229885	0	0.0191571	0.0172414	0.00574713	0.0229885	0
SA252w_OQ540473	0.0153257	0.0172414	0.00766284	0.0172414	0.00766284	0.0142857	0.00766284	0.0153257	0.0172414	0.0172414	0.00766284	0.0172414	0.00383142	0.0172414	0.0172414	0.0172414	0.0153257	0.00766284	0.0191571	0.0172414	0.00574713	0.0153257	0.00766284	0.00766284
SA252w_OQ540474	0.00957854	0.00383142	0.0210728	0.00383142	0.0210728	0	0.0210728	0.00957854	0.00383142	0.00383142	0.0210728	0.00383142	0.0172414	0.00383142	0.00383142	0.00383142	0.00957854	0.0210728	0.01341	0.00383142	0.0153257	0.00957854	0.0210728	0.0210728	0.01341
SA252w_OQ540475	0.0229885	0.0172414	0	0.0172414	0	0.022449	0	0.0229885	0.0172414	0.0172414	0	0.0172414	0.00383142	0.0172414	0.0172414	0.0172414	0.0229885	0	0.0191571	0.0172414	0.00574713	0.0229885	0	0	0.00766284	0.0210728
SA252w_OQ540476	0	0.0134357	0.0230326	0.0134357	0.0230326	0.0102041	0.0230326	0	0.0134357	0.0134357	0.0230326	0.0134357	0.0191939	0.0134357	0.0134357	0.0134357	0	0.0230326	0.00383877	0.0134357	0.0172745	0	0.0230326	0.0230326	0.0153551	0.00959693	0.0230326
SA252w_OQ540477	0.01341	0	0.0172414	0	0.0172414	0.00408163	0.0172414	0.01341	0	0	0.0172414	0	0.01341	0	0	0	0.01341	0.0172414	0.00957854	0	0.0153257	0.01341	0.0172414	0.0172414	0.0172414	0.00383142	0.0172414	0.0134357
p-distance matrix among ITS clones of Ceraceosorus africanus (3 strains: KRAM F-57386, KRAM F-57385, KRAM F-57387)											maximum p-distance among clones of KRAM F-57386					0.0172414		Average p-distance		0.0101043
											maximum p-distance among clones of KRAM F-57385					0.024952		Average p-distance		0.0122608
											maximum p-distance among clones of KRAM F-57387					0.0263158		Average p-distance		0.0133805
											maximum p-distance among all clones of C. africanus					0.0287908
	KRAM F-57386_OQ540403	KRAM F-57386_OQ540404	KRAM F-57386_OQ540405	KRAM F-57386_OQ540406	KRAM F-57386_OQ540407	KRAM F-57386_OQ540408	KRAM F-57386_OQ540409	KRAM F-57386_OQ540410	KRAM F-57386_OQ540411	KRAM F-57386_OQ540412	KRAM F-57386_OQ540413	KRAM F-57386_OQ540414	KRAM F-57386_OQ540415	KRAM F-57385_OQ540416	KRAM F-57385_OQ540417	KRAM F-57385_OQ540418	KRAM F-57385_OQ540419	KRAM F-57385_OQ540420	KRAM F-57385_OQ540421	KRAM F-57385_OQ540422	KRAM F-57385_OQ540423	KRAM F-57385_OQ540424	KRAM F-57385_OQ540425	KRAM F-57385_OQ540426	KRAM F-57385_OQ540427	KRAM F-57387_OQ540428	KRAM F-57387_OQ540429	KRAM F-57387_OQ540430	KRAM F-57387_OQ540431	KRAM F-57387_OQ540432	KRAM F-57387_OQ540433	KRAM F-57387_OQ540434	KRAM F-57387_OQ540435	KRAM F-57387_OQ540436	KRAM F-57387_OQ540437	KRAM F-57387_OQ540438	KRAM F-57387_OQ540439	KRAM F-57387_OQ540440	KRAM F-57387_OQ540441	KRAM F-57387_OQ540442	KRAM F-57387_OQ540443	KRAM F-57387_OQ540444	KRAM F-57387_OQ540445	KRAM F-57387_OQ540446	KRAM F-57387_OQ540447	KRAM F-57387_OQ540448
KRAM F-57386_OQ540403
KRAM F-57386_OQ540404	0.00766284
KRAM F-57386_OQ540405	0.0114943	0.0153257
KRAM F-57386_OQ540406	0	0.00824742	0.0123711
KRAM F-57386_OQ540407	0.00766284	0.0153257	0.00766284	0.00824742
KRAM F-57386_OQ540408	0.00766284	0.0153257	0.00766284	0.00824742	0
KRAM F-57386_OQ540409	0.0083682	0	0.0167364	0.0083682	0.0167364	0.0167364
KRAM F-57386_OQ540410	0.00957854	0.01341	0.00191571	0.0103093	0.00574713	0.00574713	0.0146444
KRAM F-57386_OQ540411	0.00767754	0.0134357	0.0153551	0.00826446	0.0153551	0.0153551	0.0146751	0.0134357
KRAM F-57386_OQ540412	0.0114943	0.0153257	0	0.0123711	0.00766284	0.00766284	0.0167364	0.00191571	0.0153551
KRAM F-57386_OQ540413	0.0114943	0.0153257	0.00766284	0.0123711	0.00766284	0.00766284	0.0167364	0.00574713	0.0153551	0.00766284
KRAM F-57386_OQ540414	0.00574713	0.00957854	0.0172414	0.00618557	0.01341	0.01341	0.0104603	0.0153257	0.0115163	0.0172414	0.0172414
KRAM F-57386_OQ540415	0.00574713	0.01341	0.00574713	0.00618557	0.00191571	0.00191571	0.0146444	0.00383142	0.0134357	0.00574713	0.00574713	0.0114943
KRAM F-57385_OQ540416	0.00383142	0.00766284	0.0114943	0.00412371	0.0114943	0.0114943	0.0083682	0.00957854	0.00767754	0.0114943	0.00766284	0.00957854	0.00957854
KRAM F-57385_OQ540417	0.0230326	0.0211132	0.0153551	0.0247934	0.0191939	0.0191939	0.0230608	0.0134357	0.025	0.0153551	0.0153551	0.0287908	0.0172745	0.0191939
KRAM F-57385_OQ540418	0.01341	0.0172414	0.01341	0.014433	0.00957854	0.00957854	0.0188285	0.0114943	0.0211132	0.01341	0.00957854	0.0191571	0.00766284	0.01341	0.0153551
KRAM F-57385_OQ540419	0.00957854	0.00957854	0.00957854	0.0103093	0.01341	0.01341	0.0104603	0.00766284	0.0134357	0.00957854	0.00957854	0.0153257	0.0114943	0.00574713	0.0134357	0.0153257
KRAM F-57385_OQ540420	0.00766284	0.0114943	0.0191571	0.00824742	0.0153257	0.0153257	0.0125523	0.0172414	0.0153551	0.0191571	0.0153257	0.01341	0.01341	0.00766284	0.0211132	0.00957854	0.01341
KRAM F-57385_OQ540421	0.01341	0.0172414	0.00957854	0.014433	0.00957854	0.00957854	0.0188285	0.00766284	0.0172745	0.00957854	0.00574713	0.0191571	0.00766284	0.00957854	0.00959693	0.00766284	0.0114943	0.01341
KRAM F-57385_OQ540422	0.00383142	0.00766284	0.00766284	0.00412371	0.0114943	0.0114943	0.0083682	0.00574713	0.00767754	0.00766284	0.0114943	0.00957854	0.00957854	0.00383142	0.0191939	0.0172414	0.00574713	0.0114943	0.01341
KRAM F-57385_OQ540423	0.00766284	0.0114943	0.0153257	0.00824742	0.0153257	0.0153257	0.0125523	0.01341	0.0115163	0.0153257	0.0114943	0.01341	0.01341	0.00383142	0.0191939	0.0172414	0.00957854	0.00766284	0.00957854	0.00766284
KRAM F-57385_OQ540424	0.00766284	0.00766284	0.0153257	0.00824742	0.0153257	0.0153257	0.0083682	0.01341	0.0153551	0.0153257	0.0153257	0.01341	0.01341	0.00766284	0.0211132	0.00957854	0.00957854	0.00383142	0.0172414	0.00766284	0.0114943
KRAM F-57385_OQ540425	0.00574713	0.01341	0.01341	0.00618557	0.01341	0.01341	0.0146444	0.0114943	0.00959693	0.01341	0.01341	0.0114943	0.0114943	0.00574713	0.024952	0.0191571	0.0114943	0.01341	0.0153257	0.00574713	0.00574713	0.01341
KRAM F-57385_OQ540426	0.0191571	0.0191571	0.0153257	0.0206186	0.0153257	0.0153257	0.0209205	0.01341	0.0172745	0.0153257	0.0114943	0.0249042	0.01341	0.0153257	0.00959693	0.01341	0.0172414	0.0191571	0.00574713	0.0191571	0.0153257	0.0229885	0.0210728
KRAM F-57385_OQ540427	0.00766284	0.0114943	0.0191571	0.00824742	0.0153257	0.0153257	0.0125523	0.0172414	0.0153551	0.0191571	0.0153257	0.01341	0.01341	0.00766284	0.0211132	0.00957854	0.01341	0	0.01341	0.0114943	0.00766284	0.00383142	0.01341	0.0191571
KRAM F-57387_OQ540428	0.00957854	0.00957854	0.00957854	0.0103093	0.01341	0.01341	0.0104603	0.00766284	0.0134357	0.00957854	0.00957854	0.0153257	0.0114943	0.00574713	0.0134357	0.0153257	0	0.01341	0.0114943	0.00574713	0.00957854	0.00957854	0.0114943	0.0172414	0.01341
KRAM F-57387_OQ540429	0.00574713	0.01341	0.01341	0.00618557	0.01341	0.01341	0.0146444	0.0114943	0.00959693	0.01341	0.01341	0.0114943	0.0114943	0.00574713	0.024952	0.0191571	0.0114943	0.01341	0.0153257	0.00574713	0.00574713	0.01341	0	0.0210728	0.01341	0.0114943
KRAM F-57387_OQ540430	0.00957854	0.00957854	0.0172414	0.0103093	0.0172414	0.0172414	0.0104603	0.0153257	0.0172745	0.0172414	0.0172414	0.0153257	0.0153257	0.00957854	0.0230326	0.0114943	0.0114943	0.00574713	0.0191571	0.00957854	0.01341	0.00191571	0.0153257	0.0249042	0.00574713	0.0114943	0.0153257
KRAM F-57387_OQ540431	0.00957854	0.00957854	0.0210728	0.0103093	0.0172414	0.0172414	0.0104603	0.0191571	0.0115163	0.0210728	0.0172414	0.0153257	0.0153257	0.00957854	0.0191939	0.0191571	0.0153257	0.00957854	0.0153257	0.01341	0.00957854	0.01341	0.0153257	0.00957854	0.00957854	0.0153257	0.0153257	0.0153257
KRAM F-57387_OQ540432	0.00766284	0.00766284	0.0114943	0.00824742	0.0153257	0.0153257	0.0083682	0.00957854	0.0115163	0.0114943	0.0114943	0.01341	0.01341	0.00383142	0.0153551	0.0172414	0.00574713	0.00766284	0.00957854	0.00383142	0.00383142	0.00766284	0.00957854	0.0153257	0.00766284	0.00574713	0.00957854	0.00957854	0.00957854
KRAM F-57387_OQ540433	0.00957854	0.00957854	0.00957854	0.0103093	0.01341	0.01341	0.0104603	0.00766284	0.0134357	0.00957854	0.00957854	0.0153257	0.0114943	0.00574713	0.0134357	0.0153257	0	0.01341	0.0114943	0.00574713	0.00957854	0.00957854	0.0114943	0.0172414	0.01341	0	0.0114943	0.0114943	0.0153257	0.00574713
KRAM F-57387_OQ540434	0.00957854	0.00957854	0.0172414	0.0103093	0.0172414	0.0172414	0.0104603	0.0153257	0.0172745	0.0172414	0.0172414	0.0153257	0.0153257	0.00957854	0.0230326	0.0114943	0.0114943	0.00574713	0.0191571	0.00957854	0.01341	0.00191571	0.0153257	0.0249042	0.00574713	0.0114943	0.0153257	0	0.0153257	0.00957854	0.0114943
KRAM F-57387_OQ540435	0	0.00766284	0.0114943	0	0.00766284	0.00766284	0.0083682	0.00957854	0.00767754	0.0114943	0.0114943	0.00574713	0.00574713	0.00383142	0.0230326	0.01341	0.00957854	0.00766284	0.01341	0.00383142	0.00766284	0.00766284	0.00574713	0.0191571	0.00766284	0.00957854	0.00574713	0.00957854	0.00957854	0.00766284	0.00957854	0.00957854
KRAM F-57387_OQ540436	0.0161943	0.0121457	0.0161943	0.0123711	0.0202429	0.0202429	0.0083682	0.01417	0.0141988	0.0161943	0.0161943	0.0222672	0.0182186	0.0121457	0.0223124	0.0222672	0.01417	0.0202429	0.0182186	0.0121457	0.0161943	0.0161943	0.0182186	0.0161943	0.0202429	0.01417	0.0182186	0.0182186	0.01417	0.0121457	0.01417	0.0182186	0.0161943
KRAM F-57387_OQ540437	0.00574713	0.00574713	0.00957854	0.00618557	0.01341	0.01341	0.00627615	0.00766284	0.00767754	0.00957854	0.01341	0.0114943	0.0114943	0.00574713	0.0191939	0.0191571	0.00766284	0.01341	0.0153257	0.00191571	0.00957854	0.00957854	0.00766284	0.0172414	0.01341	0.00766284	0.00766284	0.0114943	0.0114943	0.00574713	0.00766284	0.0114943	0.00574713	0.0101215
KRAM F-57387_OQ540438	0.00957854	0.00957854	0.0172414	0.0103093	0.0172414	0.0172414	0.0104603	0.0153257	0.0172745	0.0172414	0.0172414	0.0153257	0.0153257	0.00957854	0.0230326	0.0114943	0.0114943	0.00574713	0.0191571	0.00957854	0.01341	0.00191571	0.0153257	0.0249042	0.00574713	0.0114943	0.0153257	0	0.0153257	0.00957854	0.0114943	0	0.00957854	0.0182186	0.0114943
KRAM F-57387_OQ540439	0.00576923	0.0134615	0.0134615	0.00618557	0.0134615	0.0134615	0.0146444	0.0115385	0.00963391	0.0134615	0.0134615	0.0115385	0.0115385	0.00576923	0.0250482	0.0192308	0.0115385	0.0134615	0.0153846	0.00576923	0.00576923	0.0134615	0	0.0211538	0.0134615	0.0115385	0	0.0153846	0.0153846	0.00961538	0.0115385	0.0153846	0.00576923	0.0182186	0.00769231	0.0153846
KRAM F-57387_OQ540440	0.0172414	0.0249042	0.01341	0.0185567	0.01341	0.01341	0.0271967	0.0114943	0.0191939	0.01341	0.01341	0.0191571	0.0114943	0.0172414	0.0134357	0.0191571	0.0191571	0.0210728	0.0114943	0.0172414	0.0172414	0.0249042	0.0191571	0.01341	0.0210728	0.0191571	0.0191571	0.0229885	0.0191571	0.0172414	0.0191571	0.0229885	0.0172414	0.0263158	0.0191571	0.0229885	0.0192308
KRAM F-57387_OQ540441	0.0114943	0.00766284	0.0191571	0.0123711	0.0191571	0.0191571	0.0083682	0.0172414	0.0134357	0.0191571	0.0191571	0.0172414	0.0172414	0.0114943	0.0211132	0.0210728	0.01341	0.0153257	0.0210728	0.0114943	0.0153257	0.0114943	0.0172414	0.0153257	0.0153257	0.01341	0.0172414	0.01341	0.00574713	0.0114943	0.01341	0.01341	0.0114943	0.0121457	0.00957854	0.01341	0.0173077	0.0249042
KRAM F-57387_OQ540442	0.00957854	0.01341	0.0172414	0.0103093	0.0172414	0.0172414	0.0146444	0.0153257	0.0134357	0.0172414	0.01341	0.0153257	0.0153257	0.00574713	0.0211132	0.0191571	0.0114943	0.01341	0.0153257	0.00957854	0.00957854	0.01341	0.0114943	0.0172414	0.01341	0.0114943	0.0114943	0.0153257	0.0114943	0.00957854	0.0114943	0.0153257	0.00957854	0.0182186	0.0114943	0.0153257	0.0115385	0.0191571	0.01341
KRAM F-57387_OQ540443	0.0114943	0.00766284	0.0191571	0.0123711	0.0191571	0.0191571	0.0083682	0.0172414	0.0134357	0.0191571	0.0191571	0.0172414	0.0172414	0.0114943	0.0211132	0.0210728	0.01341	0.0153257	0.0210728	0.0114943	0.0153257	0.0114943	0.0172414	0.0153257	0.0153257	0.01341	0.0172414	0.01341	0.00574713	0.0114943	0.01341	0.01341	0.0114943	0.0121457	0.00957854	0.01341	0.0173077	0.0249042	0	0.01341
KRAM F-57387_OQ540444	0.01341	0.01341	0.0249042	0.014433	0.0210728	0.0210728	0.0146444	0.0229885	0.0153551	0.0249042	0.0210728	0.0191571	0.0191571	0.01341	0.0230326	0.0229885	0.0191571	0.01341	0.0191571	0.0172414	0.00957854	0.0172414	0.0153257	0.01341	0.01341	0.0191571	0.0153257	0.0191571	0.00383142	0.01341	0.0191571	0.0191571	0.01341	0.0182186	0.0153257	0.0191571	0.0153846	0.0229885	0.00957854	0.0153257	0.00957854
KRAM F-57387_OQ540445	0.0134357	0.0172745	0.00959693	0.0144628	0.00959693	0.00959693	0.0188679	0.00767754	0.0134615	0.00959693	0.00575816	0.0191939	0.00767754	0.00959693	0.0134615	0.00767754	0.0115163	0.0172745	0.00383877	0.0134357	0.0134357	0.0172745	0.0153551	0.00575816	0.0172745	0.0115163	0.0153551	0.0191939	0.0153551	0.0134357	0.0115163	0.0191939	0.0134357	0.0141988	0.0153551	0.0191939	0.0154143	0.0153551	0.0172745	0.0153551	0.0172745	0.0191939
KRAM F-57387_OQ540446	0.00957854	0.01341	0.0172414	0.0103093	0.0172414	0.0172414	0.0146444	0.0153257	0.0134357	0.0172414	0.01341	0.0153257	0.0153257	0.00574713	0.0211132	0.0191571	0.0114943	0.01341	0.0153257	0.00957854	0.00957854	0.01341	0.0114943	0.0172414	0.01341	0.0114943	0.0114943	0.0153257	0.0114943	0.00957854	0.0114943	0.0153257	0.00957854	0.0182186	0.0114943	0.0153257	0.0115385	0.0191571	0.01341	0	0.01341	0.0153257	0.0153551
KRAM F-57387_OQ540447	0.0114943	0.00766284	0.0153257	0.0123711	0.0191571	0.0191571	0.0083682	0.01341	0.00959693	0.0153257	0.0153257	0.0172414	0.0172414	0.00766284	0.0211132	0.0210728	0.00957854	0.0153257	0.0172414	0.00766284	0.0114943	0.0114943	0.01341	0.0153257	0.0153257	0.00957854	0.01341	0.00957854	0.00957854	0.00766284	0.00957854	0.00957854	0.0114943	0.00809717	0.00574713	0.00957854	0.0134615	0.0210728	0.00766284	0.01341	0.00766284	0.01341	0.0134357	0.01341
KRAM F-57387_OQ540448	0.0191571	0.0172414	0.0229885	0.0206186	0.0268199	0.0268199	0.0188285	0.0210728	0.0153551	0.0229885	0.0229885	0.0249042	0.0249042	0.0153257	0.0134357	0.0268199	0.0172414	0.0172414	0.0210728	0.0153257	0.0153257	0.0172414	0.0210728	0.0210728	0.0172414	0.0172414	0.0210728	0.0153257	0.0153257	0.0114943	0.0172414	0.0153257	0.0191571	0.0222672	0.0153257	0.0153257	0.0211538	0.0172414	0.0172414	0.0172414	0.0172414	0.0191571	0.024952	0.0172414	0.01341
